# Supplementary material for: catena-Poly[[triaqua­chlorido-μ3-malonato-cerium(III)] hemihydrate]
Source: Acta Crystallogr Sect E Struct Rep Online. 2010 Nov 6;66(Pt 12):m1514–5. doi: 10.1107/S1600536810044727 (PMC3011794; doi:10.1107/S1600536810044727)
Supplement: Supplementary file 1 [file e-66-m1514-sup1.cif]

##############################################################################
###                                                                        ###
###        Electronic paper (Acta Crystallographica Section E)             ###
###                                                                        ###
##############################################################################
#                                                                            #
# This CIF contains the data in a paper accepted for publication in Acta     #
# Crystallographica Section E. It conforms to the requirements of Notes      #
# for Authors for Section E, and has been peer reviewed under the auspices   #
# of the IUCr Commission on Journals.                                        #
#                                                                            #
# Full details of the Crystallographic Information File format               #
# are given in the paper "The Crystallographic Information File (CIF):       #
# a New Standard Archive File for Crystallography" by S. R. Hall, F. H.      #
# Allen and I. D. Brown [Acta Cryst. (1991), A47, 655-685].                  #
#                                                                            #
# The current version of the core CIF dictionary is obtainable from          #
# ftp://ftp.iucr.org/pub/cif_core.dic. The current version number is 2.4.    #
#                                                                            #
# Software is freely available for graphical display of the structure(s) in  #
# this CIF.  For information consult the CIF home page http://www.iucr.org/  #
# cif/home.html                                                              #
#                                                                            #
# This file may be used for bona fide research purposes within the           #
# scientific community so long as proper attribution is given to the journal # 
# article from which it was obtained.                                        #
#                                                                            #
##############################################################################
                                             
data_global
_journal_date_recd_electronic     2010-10-30
_journal_date_accepted     2010-11-01
_journal_name_full     'Acta Crystallographica, Section E'
_journal_year     2010
_journal_volume     66
_journal_issue     12
_journal_page_first     m1514
_journal_page_last     m1515
_journal_paper_category     QM
_journal_coeditor_code     CV2789
_publ_contact_author_name     'Filipe A. Almeida Paz'
_publ_contact_author_address
;
 Department of Chemistry
 University of Aveiro
 CICECO
 3810-193
 Aveiro
 Portugal
;
_publ_contact_author_email     filipe.paz@ua.pt
_publ_contact_author_fax     '+351 234 401470'
_publ_contact_author_phone     '+351 234 370200'
_publ_section_title
;
<i>catena</i>-Poly[[triaquachlorido-\m~3~-malonato-cerium(III)] hemihydrate]
;
loop_
    _publ_author_name
    _publ_author_footnote
    _publ_author_address
    'Silva, Patr\'icia' .
;
Department of Chemistry
University of Aveiro
CICECO
3810-193 Aveiro
Portugal
;
    'Fernandes, Jos\'e A.' .
;
Department of Chemistry
University of Aveiro
CICECO
3810-193 Aveiro
Portugal
;
    'Almeida Paz, Filipe A.' .
;
Department of Chemistry
University of Aveiro
CICECO
3810-193 Aveiro
Portugal
;
data_I
_chemical_name_systematic
;
<i>catena</i>-Poly[[triaquachlorido-\m~3~-malonato-cerium(III)] hemihydrate]
;
_chemical_name_common     ?
_chemical_formula_moiety     '2(C3 H8 Ce Cl O7), H2 O'
_chemical_formula_sum     'C6 H18 Ce2 Cl2 O15'
_chemical_formula_iupac     '[Ce (C3 H2 O4) Cl (H2 O)3], 0.5H2 O'
_chemical_formula_weight     681.34
_chemical_melting_point     ?
_symmetry_cell_setting     monoclinic
_symmetry_space_group_name_H-M     'P 21/c'
_symmetry_space_group_name_Hall     '-P 2ybc'
loop_
    _symmetry_equiv_pos_as_xyz
    'x, y, z'
    '-x, y+1/2, -z+1/2'
    '-x, -y, -z'
    'x, -y-1/2, z-1/2'
_cell_length_a     7.6340(2)
_cell_length_b     14.3065(3)
_cell_length_c     8.7370(2)
_cell_angle_alpha     90.00
_cell_angle_beta     99.9490(10)
_cell_angle_gamma     90.00
_cell_volume     939.87(4)
_cell_formula_units_Z     2
_cell_measurement_reflns_used     6974
_cell_measurement_theta_min     3.06
_cell_measurement_theta_max     29.14
_cell_measurement_temperature     150(2)
_exptl_crystal_description     Block
_exptl_crystal_colour     Colourless
_exptl_crystal_size_max     0.26
_exptl_crystal_size_mid     0.16
_exptl_crystal_size_min     0.16
_exptl_crystal_density_diffrn     2.408
_exptl_crystal_density_meas     ?
_exptl_crystal_density_method     'not measured'
_exptl_crystal_F_000     648
_exptl_absorpt_coefficient_mu     5.133
_exptl_absorpt_correction_type     multi-scan
_exptl_absorpt_process_details     '(SADABS; Sheldrick, 1998)'
_exptl_absorpt_correction_T_min     0.3487
_exptl_absorpt_correction_T_max     0.4939
_exptl_special_details
;
;
_diffrn_ambient_temperature     150(2)
_diffrn_radiation_type     MoK\a
_diffrn_radiation_wavelength     0.71073
_diffrn_radiation_source     'fine-focus sealed tube'
_diffrn_radiation_monochromator     graphite
_diffrn_measurement_device_type     'Bruker X8 Kappa CCD APEXII'
_diffrn_measurement_method     '\w and \f'
_diffrn_detector_area_resol_mean     ?
_diffrn_reflns_number     8271
_diffrn_reflns_av_R_equivalents     0.0279
_diffrn_reflns_av_sigmaI/netI     0.0233
_diffrn_reflns_theta_min     3.70
_diffrn_reflns_theta_max     29.12
_diffrn_reflns_theta_full     29.12
_diffrn_measured_fraction_theta_max     0.997
_diffrn_measured_fraction_theta_full     0.997
_diffrn_reflns_limit_h_min     -7
_diffrn_reflns_limit_h_max     10
_diffrn_reflns_limit_k_min     -19
_diffrn_reflns_limit_k_max     18
_diffrn_reflns_limit_l_min     -11
_diffrn_reflns_limit_l_max     11
_diffrn_standards_number     0
_diffrn_standards_interval_count     .
_diffrn_standards_interval_time     .
_diffrn_standards_decay_%     ?
_refine_special_details
;
Refinement of <i>F</i>^2^ against ALL reflections. The weighted <i>R</i>-factor
<i>wR</i> and goodness of fit <i>S</i> are based on <i>F</i>^2^, conventional
<i>R</i>-factors <i>R</i> are based on <i>F</i>, with <i>F</i> set to zero for
negative <i>F</i>^2^. The threshold expression of <i>F</i>^2^ >
\s(<i>F</i>^2^) is used only for calculating <i>R</i>-factors(gt) <i>etc</i>.
and is not relevant to the choice of reflections for refinement.
<i>R</i>-factors based on <i>F</i>^2^ are statistically about twice as large
as those based on <i>F</i>, and <i>R</i>- factors based on ALL data will be
even larger.
;
_reflns_number_total     2514
_reflns_number_gt     2481
_reflns_threshold_expression     I>2\s(I)
_refine_ls_structure_factor_coef     Fsqd
_refine_ls_matrix_type     full
_refine_ls_R_factor_all     0.0219
_refine_ls_R_factor_gt     0.0212
_refine_ls_wR_factor_gt     0.0524
_refine_ls_wR_factor_ref     0.0528
_refine_ls_goodness_of_fit_ref     1.174
_refine_ls_restrained_S_all     1.172
_refine_ls_number_reflns     2514
_refine_ls_number_parameters     143
_refine_ls_number_restraints     12
_refine_ls_hydrogen_treatment     mixed
_refine_ls_weighting_scheme     calc
_refine_ls_weighting_details
         'calc w=1/[\s^2^(Fo^2^)+(0.0241P)^2^+1.2954P] where P=(Fo^2^+2Fc^2^)/3'
_atom_sites_solution_hydrogens     geom
_atom_sites_solution_primary     direct
_atom_sites_solution_secondary     difmap
_refine_ls_shift/su_max     0.001
_refine_ls_shift/su_mean     0.000
_refine_diff_density_max     1.461
_refine_diff_density_min     -1.774
_refine_ls_extinction_method     'SHELXTL (Sheldrick, 2008)'
_refine_ls_extinction_coef     0.0139(5)
_refine_ls_extinction_expression
                                  'Fc^*^=kFc[1+0.001xFc^2^\l^3^/sin(2\q)]^-1/4^'
loop_
    _atom_type_symbol
    _atom_type_description
    _atom_type_scat_dispersion_real
    _atom_type_scat_dispersion_imag
    _atom_type_scat_source
    'C' 'C' 0.0033 0.0016
                         'International Tables Vol C Tables 4.2.6.8 and 6.1.1.4'
    'H' 'H' 0.0000 0.0000
                         'International Tables Vol C Tables 4.2.6.8 and 6.1.1.4'
    'O' 'O' 0.0106 0.0060
                         'International Tables Vol C Tables 4.2.6.8 and 6.1.1.4'
    'Cl' 'Cl' 0.1484 0.1585
                         'International Tables Vol C Tables 4.2.6.8 and 6.1.1.4'
    'Ce' 'Ce' -0.2486 2.6331
                         'International Tables Vol C Tables 4.2.6.8 and 6.1.1.4'
_computing_data_collection     'APEX2 (Bruker, 2006)'
_computing_cell_refinement     'SAINT-Plus (Bruker, 2005)'
_computing_data_reduction     'SAINT-Plus (Bruker, 2005)'
_computing_structure_solution     'SHELXTL (Sheldrick, 2008)'
_computing_structure_refinement     'SHELXTL (Sheldrick, 2008)'
_computing_molecular_graphics     'DIAMOND (Brandenburg, 2009)'
_computing_publication_material     'SHELXTL (Sheldrick, 2008)'
loop_
    _atom_site_type_symbol
    _atom_site_label
    _atom_site_fract_x
    _atom_site_fract_y
    _atom_site_fract_z
    _atom_site_U_iso_or_equiv
    _atom_site_adp_type
    _atom_site_calc_flag
    _atom_site_refinement_flags
    _atom_site_occupancy
    _atom_site_disorder_assembly
    _atom_site_disorder_group
    Ce Ce1 0.742523(15) -0.079259(8) 0.986480(14) 0.00713(7) Uani d . 1 . .
    Cl Cl1 0.93077(9) -0.10017(4) 1.30370(7) 0.01792(13) Uani d . 1 . .
    O O1 0.9184(2) 0.07240(11) 1.0558(2) 0.0110(3) Uani d . 1 . .
    O O2 1.1044(2) 0.14538(12) 1.23544(19) 0.0126(3) Uani d . 1 . .
    O O3 0.5892(2) 0.03721(11) 1.12981(19) 0.0100(3) Uani d . 1 . .
    O O4 0.4894(2) 0.16117(13) 1.2331(2) 0.0187(4) Uani d . 1 . .
    C C1 0.9494(3) 0.11752(15) 1.1829(3) 0.0089(4) Uani d . 1 . .
    C C2 0.8055(3) 0.14023(19) 1.2763(3) 0.0166(5) Uani d . 1 . .
    H H2A 0.8375 0.1100 1.3793 0.020 Uiso calc R 1 . .
    H H2B 0.8066 0.2086 1.2938 0.020 Uiso calc R 1 . .
    C C3 0.6181(3) 0.11199(16) 1.2087(3) 0.0113(4) Uani d . 1 . .
    O O1W 0.8161(3) -0.24629(12) 1.0159(2) 0.0186(4) Uani d D 1 . .
    H H1X 0.844(5) -0.2811(19) 0.932(2) 0.028 Uiso d D 1 . .
    H H1Y 0.844(5) -0.2812(19) 1.1084(19) 0.028 Uiso d D 1 . .
    O O2W 0.7066(2) 0.03997(12) 0.7602(2) 0.0139(3) Uani d D 1 . .
    H H2X 0.815(2) 0.065(2) 0.740(3) 0.021 Uiso d D 1 . .
    H H2Y 0.635(3) 0.021(2) 0.667(2) 0.021 Uiso d D 1 . .
    O O3W 0.5195(3) -0.16461(12) 1.1230(2) 0.0185(4) Uani d D 1 . .
    H H3X 0.518(5) -0.2259(10) 1.164(4) 0.028 Uiso d D 1 . .
    H H3Y 0.439(4) -0.1266(17) 1.167(4) 0.028 Uiso d D 1 . .
    O O4W 0.4133(5) 0.0545(3) 0.5211(4) 0.0186(7) Uani d PD 0.50 . .
    H H4X 0.318(7) 0.066(4) 0.576(8) 0.028 Uiso d PD 0.50 . .
    H H4Y 0.435(9) 0.109(3) 0.465(7) 0.028 Uiso d PD 0.50 . .
loop_
    _atom_site_aniso_label
    _atom_site_aniso_U_11
    _atom_site_aniso_U_22
    _atom_site_aniso_U_33
    _atom_site_aniso_U_12
    _atom_site_aniso_U_13
    _atom_site_aniso_U_23
    Ce1 0.00713(9) 0.00740(9) 0.00779(9) -0.00056(4) 0.00394(5) -0.00129(3)
    Cl1 0.0202(3) 0.0217(3) 0.0116(3) -0.0073(2) 0.0020(2) 0.0043(2)
    O1 0.0114(8) 0.0119(7) 0.0108(8) -0.0008(6) 0.0051(6) -0.0046(6)
    O2 0.0086(8) 0.0182(8) 0.0116(7) -0.0021(6) 0.0034(6) -0.0050(6)
    O3 0.0094(8) 0.0096(7) 0.0118(7) -0.0012(6) 0.0040(6) -0.0031(6)
    O4 0.0094(8) 0.0192(8) 0.0285(10) 0.0005(7) 0.0062(7) -0.0146(7)
    C1 0.0091(10) 0.0076(9) 0.0108(9) 0.0003(7) 0.0038(8) 0.0005(7)
    C2 0.0078(11) 0.0253(12) 0.0180(11) -0.0024(9) 0.0061(9) -0.0128(10)
    C3 0.0095(10) 0.0140(10) 0.0118(10) -0.0024(8) 0.0062(8) -0.0034(8)
    O1W 0.0330(11) 0.0132(8) 0.0111(8) 0.0097(8) 0.0078(7) 0.0013(6)
    O2W 0.0112(8) 0.0178(8) 0.0133(8) -0.0016(6) 0.0036(6) 0.0001(6)
    O3W 0.0198(9) 0.0112(7) 0.0288(10) 0.0021(7) 0.0159(8) 0.0049(7)
    O4W 0.0189(19) 0.0240(18) 0.0134(16) 0.0028(16) 0.0043(14) 0.0011(14)
_geom_special_details
;
All e.s.d.'s (except the e.s.d. in the dihedral angle between two l.s. planes)
are estimated using the full covariance matrix. The cell e.s.d.'s are taken
into account individually in the estimation of e.s.d.'s in distances, angles
and torsion angles; correlations between e.s.d.'s in cell parameters are only
used when they are defined by crystal symmetry. An approximate (isotropic)
treatment of cell e.s.d.'s is used for estimating e.s.d.'s involving l.s.
planes.
;
loop_
    _geom_bond_atom_site_label_1
    _geom_bond_atom_site_label_2
    _geom_bond_site_symmetry_2
    _geom_bond_distance
    _geom_bond_publ_flag
    Ce1 O1W . 2.4580(17) yes
    Ce1 O3 . 2.4940(16) yes
    Ce1 O3W . 2.5525(18) yes
    Ce1 O1 . 2.5683(16) yes
    Ce1 O2W . 2.5895(17) yes
    Ce1 O2 3_757 2.6083(16) yes
    Ce1 O3 3_657 2.6304(17) yes
    Ce1 O4 3_657 2.6487(18) yes
    Ce1 O1 3_757 2.6793(18) yes
    Ce1 Cl1 . 2.9086(6) yes
    Ce1 C3 3_657 3.014(2) ?
    Ce1 C1 3_757 3.038(2) ?
    O1 C1 . 1.271(3) ?
    O1 Ce1 3_757 2.6793(18) ?
    O2 C1 . 1.258(3) ?
    O2 Ce1 3_757 2.6083(16) ?
    O3 C3 . 1.271(3) ?
    O3 Ce1 3_657 2.6304(17) ?
    O4 C3 . 1.256(3) ?
    O4 Ce1 3_657 2.6487(18) ?
    C1 C2 . 1.512(3) ?
    C1 Ce1 3_757 3.038(2) ?
    C2 C3 . 1.505(3) ?
    C2 H2A . 0.9900 ?
    C2 H2B . 0.9900 ?
    C3 Ce1 3_657 3.014(2) ?
    O1W H1X . 0.943(10) ?
    O1W H1Y . 0.943(10) ?
    O2W H2X . 0.944(10) ?
    O2W H2Y . 0.941(10) ?
    O3W H3X . 0.947(10) ?
    O3W H3Y . 0.95(3) ?
    O4W H4X . 0.947(10) ?
    O4W H4Y . 0.947(10) ?
loop_
    _geom_angle_atom_site_label_1
    _geom_angle_atom_site_label_2
    _geom_angle_atom_site_label_3
    _geom_angle_site_symmetry_1
    _geom_angle_site_symmetry_3
    _geom_angle
    _geom_angle_publ_flag
    O1W Ce1 O3 . . 135.69(6) ?
    O1W Ce1 O3W . . 69.19(6) ?
    O3 Ce1 O3W . . 71.11(5) ?
    O1W Ce1 O1 . . 134.11(7) ?
    O3 Ce1 O1 . . 65.71(5) ?
    O3W Ce1 O1 . . 131.12(6) ?
    O1W Ce1 O2W . . 135.43(6) ?
    O3 Ce1 O2W . . 86.92(5) ?
    O3W Ce1 O2W . . 132.90(6) ?
    O1 Ce1 O2W . . 66.78(6) ?
    O1W Ce1 O2 . 3_757 66.52(6) ?
    O3 Ce1 O2 . 3_757 157.66(5) ?
    O3W Ce1 O2 . 3_757 126.49(6) ?
    O1 Ce1 O2 . 3_757 101.46(5) ?
    O2W Ce1 O2 . 3_757 70.93(5) ?
    O1W Ce1 O3 . 3_657 116.75(6) ?
    O3 Ce1 O3 . 3_657 62.43(6) ?
    O3W Ce1 O3 . 3_657 67.32(6) ?
    O1 Ce1 O3 . 3_657 109.09(5) ?
    O2W Ce1 O3 . 3_657 65.58(5) ?
    O2 Ce1 O3 3_757 3_657 108.72(5) ?
    O1W Ce1 O4 . 3_657 75.98(6) ?
    O3 Ce1 O4 . 3_657 110.26(5) ?
    O3W Ce1 O4 . 3_657 73.16(6) ?
    O1 Ce1 O4 . 3_657 143.27(6) ?
    O2W Ce1 O4 . 3_657 76.65(6) ?
    O2 Ce1 O4 3_757 3_657 68.32(5) ?
    O3 Ce1 O4 3_657 3_657 48.92(5) ?
    O1W Ce1 O1 . 3_757 80.87(6) ?
    O3 Ce1 O1 . 3_757 126.38(5) ?
    O3W Ce1 O1 . 3_757 145.13(6) ?
    O1 Ce1 O1 . 3_757 61.54(6) ?
    O2W Ce1 O1 . 3_757 81.26(6) ?
    O2 Ce1 O1 3_757 3_757 48.93(5) ?
    O3 Ce1 O1 3_657 3_757 145.80(5) ?
    O4 Ce1 O1 3_657 3_757 117.21(5) ?
    O1W Ce1 Cl1 . . 74.57(5) ?
    O3 Ce1 Cl1 . . 77.74(4) ?
    O3W Ce1 Cl1 . . 76.42(5) ?
    O1 Ce1 Cl1 . . 73.15(4) ?
    O2W Ce1 Cl1 . . 139.90(4) ?
    O2 Ce1 Cl1 3_757 . 117.38(4) ?
    O3 Ce1 Cl1 3_657 . 132.52(4) ?
    O4 Ce1 Cl1 3_657 . 143.42(5) ?
    O1 Ce1 Cl1 3_757 . 78.76(4) ?
    O1W Ce1 C3 . 3_657 94.47(7) ?
    O3 Ce1 C3 . 3_657 85.75(6) ?
    O3W Ce1 C3 . 3_657 64.67(6) ?
    O1 Ce1 C3 . 3_657 130.83(6) ?
    O2W Ce1 C3 . 3_657 72.81(6) ?
    O2 Ce1 C3 3_757 3_657 90.33(6) ?
    O3 Ce1 C3 3_657 3_657 24.86(5) ?
    O4 Ce1 C3 3_657 3_657 24.56(6) ?
    O1 Ce1 C3 3_757 3_657 137.52(6) ?
    Cl1 Ce1 C3 . 3_657 140.88(5) ?
    O1W Ce1 C1 . 3_757 72.16(6) ?
    O3 Ce1 C1 . 3_757 146.63(6) ?
    O3W Ce1 C1 . 3_757 140.97(6) ?
    O1 Ce1 C1 . 3_757 81.37(6) ?
    O2W Ce1 C1 . 3_757 74.66(6) ?
    O2 Ce1 C1 3_757 3_757 24.25(6) ?
    O3 Ce1 C1 3_657 3_757 128.90(6) ?
    O4 Ce1 C1 3_657 3_757 92.55(6) ?
    O1 Ce1 C1 3_757 3_757 24.68(6) ?
    Cl1 Ce1 C1 . 3_757 98.57(4) ?
    C3 Ce1 C1 3_657 3_757 113.88(6) ?
    C1 O1 Ce1 . . 130.24(15) ?
    C1 O1 Ce1 . 3_757 93.64(14) ?
    Ce1 O1 Ce1 . 3_757 118.46(6) ?
    C1 O2 Ce1 . 3_757 97.36(13) ?
    C3 O3 Ce1 . . 141.45(15) ?
    C3 O3 Ce1 . 3_657 94.72(14) ?
    Ce1 O3 Ce1 . 3_657 117.57(6) ?
    C3 O4 Ce1 . 3_657 94.24(14) ?
    O2 C1 O1 . . 120.1(2) ?
    O2 C1 C2 . . 117.4(2) ?
    O1 C1 C2 . . 122.5(2) ?
    O2 C1 Ce1 . 3_757 58.39(12) ?
    O1 C1 Ce1 . 3_757 61.67(12) ?
    C2 C1 Ce1 . 3_757 175.81(16) ?
    C3 C2 C1 . . 117.41(19) ?
    C3 C2 H2A . . 107.9 ?
    C1 C2 H2A . . 107.9 ?
    C3 C2 H2B . . 107.9 ?
    C1 C2 H2B . . 107.9 ?
    H2A C2 H2B . . 107.2 ?
    O4 C3 O3 . . 119.7(2) ?
    O4 C3 C2 . . 120.1(2) ?
    O3 C3 C2 . . 120.2(2) ?
    O4 C3 Ce1 . 3_657 61.20(12) ?
    O3 C3 Ce1 . 3_657 60.43(12) ?
    C2 C3 Ce1 . 3_657 167.62(17) ?
    Ce1 O1W H1X . . 120.7(18) ?
    Ce1 O1W H1Y . . 128.3(18) ?
    H1X O1W H1Y . . 109.8(14) ?
    Ce1 O2W H2X . . 114(2) ?
    Ce1 O2W H2Y . . 116.0(19) ?
    H2X O2W H2Y . . 110.2(15) ?
    Ce1 O3W H3X . . 132.1(19) ?
    Ce1 O3W H3Y . . 116.4(19) ?
    H3X O3W H3Y . . 109(3) ?
    H4X O4W H4Y . . 110.0(16) ?
loop_
    _geom_torsion_atom_site_label_1
    _geom_torsion_atom_site_label_2
    _geom_torsion_atom_site_label_3
    _geom_torsion_atom_site_label_4
    _geom_torsion_site_symmetry_1
    _geom_torsion_site_symmetry_2
    _geom_torsion_site_symmetry_3
    _geom_torsion_site_symmetry_4
    _geom_torsion
    _geom_torsion_publ_flag
    O1W Ce1 O1 C1 . . . . -84.6(2) ?
    O3 Ce1 O1 C1 . . . . 46.42(19) ?
    O3W Ce1 O1 C1 . . . . 16.4(2) ?
    O2W Ce1 O1 C1 . . . . 143.9(2) ?
    O2 Ce1 O1 C1 3_757 . . . -152.87(19) ?
    O3 Ce1 O1 C1 3_657 . . . 92.5(2) ?
    O4 Ce1 O1 C1 3_657 . . . 138.16(18) ?
    O1 Ce1 O1 C1 3_757 . . . -123.6(2) ?
    Cl1 Ce1 O1 C1 . . . . -37.46(19) ?
    C3 Ce1 O1 C1 3_657 . . . 106.6(2) ?
    C1 Ce1 O1 C1 3_757 . . . -139.21(18) ?
    O1W Ce1 O1 Ce1 . . . 3_757 39.03(11) ?
    O3 Ce1 O1 Ce1 . . . 3_757 170.01(9) ?
    O3W Ce1 O1 Ce1 . . . 3_757 139.96(7) ?
    O2W Ce1 O1 Ce1 . . . 3_757 -92.54(8) ?
    O2 Ce1 O1 Ce1 3_757 . . 3_757 -29.27(8) ?
    O3 Ce1 O1 Ce1 3_657 . . 3_757 -143.90(7) ?
    O4 Ce1 O1 Ce1 3_657 . . 3_757 -98.25(10) ?
    O1 Ce1 O1 Ce1 3_757 . . 3_757 0.0 ?
    Cl1 Ce1 O1 Ce1 . . . 3_757 86.13(7) ?
    C3 Ce1 O1 Ce1 3_657 . . 3_757 -129.82(8) ?
    C1 Ce1 O1 Ce1 3_757 . . 3_757 -15.61(7) ?
    O1W Ce1 O3 C3 . . . . 115.4(2) ?
    O3W Ce1 O3 C3 . . . . 142.8(3) ?
    O1 Ce1 O3 C3 . . . . -13.7(2) ?
    O2W Ce1 O3 C3 . . . . -79.6(2) ?
    O2 Ce1 O3 C3 3_757 . . . -72.1(3) ?
    O3 Ce1 O3 C3 3_657 . . . -143.5(3) ?
    O4 Ce1 O3 C3 3_657 . . . -154.1(2) ?
    O1 Ce1 O3 C3 3_757 . . . -2.8(3) ?
    Cl1 Ce1 O3 C3 . . . . 63.1(2) ?
    C3 Ce1 O3 C3 3_657 . . . -152.5(2) ?
    C1 Ce1 O3 C3 3_757 . . . -23.8(3) ?
    O1W Ce1 O3 Ce1 . . . 3_657 -101.07(10) ?
    O3W Ce1 O3 Ce1 . . . 3_657 -73.68(8) ?
    O1 Ce1 O3 Ce1 . . . 3_657 129.82(8) ?
    O2W Ce1 O3 Ce1 . . . 3_657 63.96(7) ?
    O2 Ce1 O3 Ce1 3_757 . . 3_657 71.47(16) ?
    O3 Ce1 O3 Ce1 3_657 . . 3_657 0.0 ?
    O4 Ce1 O3 Ce1 3_657 . . 3_657 -10.60(9) ?
    O1 Ce1 O3 Ce1 3_757 . . 3_657 140.74(6) ?
    Cl1 Ce1 O3 Ce1 . . . 3_657 -153.33(7) ?
    C3 Ce1 O3 Ce1 3_657 . . 3_657 -9.01(7) ?
    C1 Ce1 O3 Ce1 3_757 . . 3_657 119.68(10) ?
    Ce1 O2 C1 O1 3_757 . . . -0.2(2) ?
    Ce1 O2 C1 C2 3_757 . . . 179.99(18) ?
    Ce1 O1 C1 O2 . . . . 133.00(19) ?
    Ce1 O1 C1 O2 3_757 . . . 0.2(2) ?
    Ce1 O1 C1 C2 . . . . -47.2(3) ?
    Ce1 O1 C1 C2 3_757 . . . 180.0(2) ?
    Ce1 O1 C1 Ce1 . . . 3_757 132.79(18) ?
    O2 C1 C2 C3 . . . . 176.4(2) ?
    O1 C1 C2 C3 . . . . -3.4(4) ?
    Ce1 O4 C3 O3 3_657 . . . -15.7(2) ?
    Ce1 O4 C3 C2 3_657 . . . 165.9(2) ?
    Ce1 O3 C3 O4 . . . . 163.95(17) ?
    Ce1 O3 C3 O4 3_657 . . . 15.9(2) ?
    Ce1 O3 C3 C2 . . . . -17.7(4) ?
    Ce1 O3 C3 C2 3_657 . . . -165.7(2) ?
    Ce1 O3 C3 Ce1 . . . 3_657 148.1(2) ?
    C1 C2 C3 O4 . . . . -146.9(2) ?
    C1 C2 C3 O3 . . . . 34.7(3) ?
    C1 C2 C3 Ce1 . . . 3_657 -54.5(8) ?
loop_
    _geom_hbond_atom_site_label_D
    _geom_hbond_atom_site_label_H
    _geom_hbond_atom_site_label_A
    _geom_hbond_site_symmetry_A
    _geom_hbond_distance_DH
    _geom_hbond_distance_HA
    _geom_hbond_distance_DA
    _geom_hbond_angle_DHA
    O1W H1X Cl1 4 0.943(10) 2.197(15) 3.0967(18) 159(2)
    O1W H1Y O2 2_747 0.943(10) 1.712(11) 2.652(2) 174(3)
    O2W H2X Cl1 3_757 0.944(10) 2.106(11) 3.0416(19) 171(3)
    O2W H2Y O4W 3_656 0.941(10) 1.944(18) 2.816(4) 153(3)
    O2W H2Y O4W . 0.941(10) 2.00(2) 2.793(4) 141(3)
    O3W H3X O4 2_647 0.947(10) 1.856(11) 2.798(2) 173(3)
    O3W H3Y O2W 3_657 0.95(3) 1.85(3) 2.794(3) 173(3)
    O4W H4X Cl1 3_657 0.947(10) 2.380(12) 3.326(4) 176(6)
    O4W H4Y O4 1_554 0.947(10) 2.26(4) 3.083(4) 144(5)
