# Supplementary material for: catena-Poly[[triaqua­chlorido-μ3-malonato-cerium(III)] hemihydrate]
Source: Acta Crystallogr Sect E Struct Rep Online. 2010 Nov 6;66(Pt 12):m1514–5. doi: 10.1107/S1600536810044727 (PMC3011794; doi:10.1107/S1600536810044727)
Supplement: Supplementary file 2 [file e-66-m1514-Isup2.hkl]

# 
# h,k,l, Fc-squared, Fo-squared, sigma(Fo-squared) and status flag 
# 
data_I
_shelx_title 'I in P2(1)/c' 
_shelx_refln_list_code          4 
_shelx_F_calc_maximum      260.85 
_exptl_crystal_F_000       648.00 
_reflns_d_resolution_high  0.7303 
 
loop_ 
 _symmetry_equiv_pos_as_xyz 
 'x, y, z' 
 '-x, y+1/2, -z+1/2' 
 '-x, -y, -z' 
 'x, -y-1/2, z-1/2' 
 
_cell_length_a     7.6340 
_cell_length_b    14.3065 
_cell_length_c     8.7370 
_cell_angle_alpha  90.000 
_cell_angle_beta   99.949 
_cell_angle_gamma  90.000 
 
_shelx_F_squared_multiplier     1.000 
 
loop_ 
 _refln_index_h 
 _refln_index_k 
 _refln_index_l 
 _refln_F_squared_calc 
 _refln_F_squared_meas 
 _refln_F_squared_sigma 
 _refln_observed_status 
   2   0   0    13088.59    12268.26    279.67 o 
   3   0   0      331.73      382.91     15.18 o 
   4   0   0    20408.86    19434.87    442.84 o 
   5   0   0     4373.38     4337.07    108.41 o 
   6   0   0    23299.52    22650.06    505.93 o 
   7   0   0        6.73       11.06      5.24 o 
   8   0   0     5022.87     5108.23    138.01 o 
   9   0   0     4464.66     4714.02    134.01 o 
  10   0   0     2628.80     2726.34     93.26 o 
   2   1   0     1449.81     1419.07     20.81 o 
   3   1   0     2988.84     2728.29     72.24 o 
   4   1   0      122.01      128.32      6.37 o 
   5   1   0     6123.07     6129.39    104.11 o 
   6   1   0     1005.71      962.68     25.82 o 
   7   1   0     2052.83     2030.55     45.81 o 
   8   1   0        5.89        9.89      4.31 o 
   9   1   0     1727.18     1902.88     49.04 o 
  10   1   0      599.79      634.49     26.79 o 
   1   2   0       52.79       54.76      3.50 o 
   2   2   0     9416.07     9573.38    163.75 o 
   3   2   0     6904.06     7061.05     80.45 o 
   4   2   0     3542.71     3481.63     61.44 o 
   5   2   0      498.18      511.93     15.85 o 
   6   2   0    11090.92    10808.77    290.00 o 
   7   2   0      908.09      888.61     26.22 o 
   8   2   0     1491.17     1496.60    110.58 o 
   9   2   0      692.42      732.76     27.21 o 
  10   2   0     1269.42     1372.26     43.81 o 
   1   3   0    20153.10    18762.91    304.17 o 
   2   3   0        0.75       22.95      5.55 o 
   3   3   0    22137.28    21344.12    371.91 o 
   4   3   0     3536.21     3336.10     66.01 o 
   5   3   0    23635.62    23018.06    760.03 o 
   6   3   0     1523.43     1454.51     58.01 o 
   7   3   0    12308.26    12248.65    263.86 o 
   8   3   0      538.61      539.43     21.23 o 
   9   3   0     6848.61     6911.60    231.91 o 
  10   3   0     1265.06     1307.21     50.53 o 
   0   4   0    29944.10    26663.01    561.50 o 
   1   4   0     2041.41     2111.59     26.50 o 
   2   4   0       46.57       84.19      3.78 o 
   3   4   0       17.11       17.70      1.71 o 
   4   4   0     3565.71     3309.64     62.96 o 
   5   4   0     2220.36     2193.04     40.60 o 
   6   4   0     4313.55     4167.56    131.02 o 
   7   4   0      732.31      664.91     26.56 o 
   8   4   0     1119.92     1106.72     61.64 o 
   9   4   0      661.61      698.53     26.60 o 
  10   4   0      903.90      936.57     65.94 o 
   1   5   0     9966.16     9499.80    108.87 o 
   2   5   0       22.84       30.62      2.04 o 
   3   5   0    17361.58    17017.16    609.67 o 
   4   5   0      210.91      231.26      7.92 o 
   5   5   0     3432.00     3364.36    125.10 o 
   6   5   0      171.79      214.64     43.68 o 
   7   5   0     2601.18     2485.43    162.49 o 
   8   5   0      901.55      883.19     34.15 o 
   9   5   0     2264.52     2194.22     96.12 o 
   0   6   0    41285.54    37284.86    431.65 o 
   1   6   0     5258.03     5471.49     71.38 o 
   2   6   0    31176.58    29829.38    950.21 o 
   3   6   0     2680.26     2732.76     50.40 o 
   4   6   0    11327.82    10623.56    354.43 o 
   5   6   0      324.75      312.51     14.31 o 
   6   6   0    20103.23    19961.96    766.44 o 
   7   6   0      479.74      460.51     44.31 o 
   8   6   0     3741.30     3571.38    155.86 o 
   9   6   0     1873.41     1887.60    108.59 o 
   1   7   0     9020.17     8954.56    141.11 o 
   2   7   0      350.38      364.87      7.19 o 
   3   7   0     1970.93     1913.92     31.51 o 
   4   7   0      806.94      721.25     20.58 o 
   5   7   0     2759.29     2533.18     97.60 o 
   6   7   0       26.33       25.23      4.08 o 
   7   7   0     1066.72      989.35     56.09 o 
   8   7   0      324.34      324.33     41.66 o 
   9   7   0        6.95       46.44     30.56 o 
   0   8   0     7680.09     7707.91     88.97 o 
   1   8   0     1626.79     1783.01     23.31 o 
   2   8   0     7835.21     7443.47     88.98 o 
   3   8   0      286.50      273.63      7.18 o 
   4   8   0     8612.92     8318.76    283.28 o 
   5   8   0     1363.72     1225.68     27.19 o 
   6   8   0     5487.31     5161.99    262.55 o 
   7   8   0     1106.69      985.38     74.42 o 
   8   8   0     3911.46     3577.32    332.96 o 
   9   8   0      274.53      273.47     21.55 o 
   1   9   0    22217.30    20988.61    299.81 o 
   2   9   0     1395.93     1389.20     19.60 o 
   3   9   0    15754.19    15220.39    171.13 o 
   4   9   0      983.43      912.97     19.46 o 
   5   9   0    15137.05    13721.66    435.09 o 
   6   9   0      397.30      391.44     23.55 o 
   7   9   0     7400.53     6908.75    363.56 o 
   8   9   0     1835.66     1589.79    204.29 o 
   9   9   0     3553.68     3155.82    345.50 o 
   0  10   0       38.01       38.43      5.08 o 
   1  10   0     1429.26     1429.41     18.39 o 
   2  10   0      417.31      464.28     24.35 o 
   3  10   0     1356.38     1286.67     24.30 o 
   4  10   0      517.14      502.26     13.70 o 
   5  10   0       79.98       94.96      6.25 o 
   6  10   0     1914.53     1774.81    101.94 o 
   7  10   0      109.28      123.43     14.27 o 
   8  10   0      175.43      180.59     29.41 o 
   1  11   0    12361.79    12384.47    156.08 o 
   2  11   0     1053.37     1036.42     15.52 o 
   3  11   0     7263.15     6972.40     85.87 o 
   4  11   0      122.56      110.28      6.67 o 
   5  11   0     4581.08     4228.46    194.14 o 
   6  11   0      689.51      648.49     27.28 o 
   7  11   0     3472.31     3139.47    204.59 o 
   8  11   0      798.89      758.21     65.92 o 
   0  12   0    15369.12    15771.07    213.52 o 
   1  12   0        0.90       16.08      4.67 o 
   2  12   0     9424.80     9181.28     98.16 o 
   3  12   0      219.06      227.78     10.51 o 
   4  12   0    12506.04    11741.38    159.06 o 
   5  12   0     1823.08     1665.58     39.28 o 
   6  12   0     5747.44     5222.12    223.10 o 
   7  12   0       25.99       36.81      5.73 o 
   8  12   0     5494.60     4672.01    579.25 o 
   1  13   0     1519.93     1571.59     23.02 o 
   2  13   0      541.42      527.98     11.85 o 
   3  13   0       93.61       96.49      4.77 o 
   4  13   0      129.41      130.52      6.90 o 
   5  13   0     1183.07     1105.89     25.54 o 
   6  13   0       40.36       37.52      5.52 o 
   7  13   0        2.21       23.04      4.95 o 
   0  14   0     3005.60     3125.13     51.99 o 
   1  14   0        7.72       15.54      3.18 o 
   2  14   0     7989.86     7891.44     86.94 o 
   3  14   0        2.17        9.20      2.49 o 
   4  14   0     4942.01     4715.56     62.55 o 
   5  14   0      580.67      556.94     15.45 o 
   6  14   0     3368.69     3053.23    136.67 o 
   7  14   0      492.95      469.23     24.05 o 
   1  15   0     9493.58     9631.81    103.49 o 
   2  15   0      211.48      225.50      8.02 o 
   3  15   0     5886.80     5811.72     61.82 o 
   4  15   0      686.28      704.28     14.37 o 
   5  15   0     6591.04     6362.78     82.51 o 
   6  15   0      719.22      652.42     17.97 o 
   0  16   0      824.48      772.73     35.02 o 
   1  16   0       50.85       59.91      6.12 o 
   2  16   0       10.83       45.17      7.83 o 
   3  16   0        1.39        4.83      2.32 o 
   4  16   0      144.98      147.57      6.73 o 
   5  16   0      320.30      321.34     10.23 o 
   1  17   0     5596.52     5595.28    105.71 o 
   2  17   0      610.76      622.54     18.36 o 
   3  17   0     7636.10     7576.31     84.55 o 
   4  17   0        2.34        7.79      2.93 o 
   5  17   0     2036.42     2028.89     31.82 o 
   0  18   0     4813.84     4922.67    137.04 o 
   1  18   0       33.60       39.19      9.02 o 
   2  18   0     8567.07     8489.38    123.70 o 
   3  18   0       18.35       22.46      4.18 o 
   4  18   0     3512.62     3486.25     51.74 o 
   1  19   0       66.44       73.00      9.44 o 
   2  19   0      447.46      445.03     16.65 o 
 -10   1   1     2756.67     2795.64     64.94 o 
  -9   1   1      358.63      375.97     19.81 o 
  -8   1   1     8309.50     8386.98    163.57 o 
  -7   1   1      486.28      490.50     17.72 o 
  -6   1   1    24587.01    25074.96    845.51 o 
  -5   1   1     2707.03     2704.08     65.26 o 
  -4   1   1    19204.15    19857.01    853.71 o 
  -3   1   1     4162.71     4326.71    147.13 o 
  -2   1   1    30580.53    29549.82   1236.06 o 
   1   1   1       94.39      111.17      2.83 o 
   2   1   1    15526.90    15510.07    174.23 o 
   3   1   1     8980.72     9206.10    208.68 o 
   4   1   1    17383.96    16613.77    213.42 o 
   5   1   1      432.68      432.43     14.85 o 
   6   1   1     4650.46     4588.40     91.75 o 
   7   1   1     1438.01     1413.38     37.75 o 
   8   1   1     6308.92     6311.73    192.97 o 
   9   1   1     2338.73     2458.24     68.31 o 
  10   1   1     4016.70     4118.88    103.93 o 
 -10   2   1     1312.33     1353.49     40.24 o 
  -9   2   1     6487.68     6716.43    123.66 o 
  -8   2   1        6.96       14.44      4.47 o 
  -7   2   1     7422.28     7507.93    132.09 o 
  -6   2   1     2025.38     2017.07     96.33 o 
  -5   2   1     7255.75     7194.40    119.22 o 
  -4   2   1       47.59       55.96      3.24 o 
  -3   2   1    27295.78    26629.81    681.82 o 
  -2   2   1      124.94      143.33      5.35 o 
  -1   2   1    27111.35    26541.66    677.66 o 
   0   2   1     2855.87      427.41    788.69 o 
   1   2   1    16037.48    16306.45    187.68 o 
   2   2   1     1535.53     1521.81     23.08 o 
   3   2   1    43518.85    44491.72    587.28 o 
   4   2   1       23.51       45.93      3.43 o 
   5   2   1    12608.53    12099.77    240.27 o 
   6   2   1     1473.84     1527.92     36.23 o 
   7   2   1     5680.83     5491.73    101.71 o 
   8   2   1     2632.01     2677.07     60.61 o 
   9   2   1     6273.15     6404.72    283.68 o 
  10   2   1      319.26      354.52     20.60 o 
 -10   3   1      222.76      250.29     15.85 o 
  -9   3   1       18.64       26.35      6.58 o 
  -8   3   1       50.35       69.52      7.82 o 
  -7   3   1      675.09      684.22     21.64 o 
  -6   3   1       32.00       51.99      5.55 o 
  -5   3   1      277.61      318.21     25.06 o 
  -4   3   1      140.72      138.82      5.24 o 
  -3   3   1       82.39       97.11      5.59 o 
  -2   3   1     1175.74     1203.99     18.89 o 
  -1   3   1     3078.43     3066.63     61.09 o 
   0   3   1       29.47       49.89      3.41 o 
   1   3   1       49.97       73.35      2.52 o 
   2   3   1      848.39      880.51     26.42 o 
   3   3   1     1369.02     1504.61     40.47 o 
   4   3   1      223.19      192.53      6.66 o 
   5   3   1       14.74       30.85      7.13 o 
   6   3   1     1108.99     1028.58     65.50 o 
   7   3   1      122.77      132.29      9.88 o 
   8   3   1       34.22       34.20      6.78 o 
   9   3   1        0.12        6.00      6.40 o 
 -10   4   1      229.91      238.68     15.63 o 
  -9   4   1     7010.53     6948.93    127.39 o 
  -8   4   1      449.02      436.01     18.08 o 
  -7   4   1    11124.63    11107.71    475.03 o 
  -6   4   1      588.89      606.02     30.34 o 
  -5   4   1     5688.02     5491.82     76.78 o 
  -4   4   1      415.70      470.50     10.80 o 
  -3   4   1    41244.93    39536.57   2343.31 o 
  -2   4   1      171.28      195.12      7.73 o 
  -1   4   1    30150.67    27981.59    667.42 o 
   0   4   1     1089.08     1133.26     10.85 o 
   1   4   1    11024.46    10766.96    173.12 o 
   2   4   1      330.24      338.36      8.09 o 
   3   4   1    36087.07    35347.93   1569.39 o 
   4   4   1      621.96      589.87     17.37 o 
   5   4   1    15554.08    15206.56    448.36 o 
   6   4   1     1511.77     1539.49     54.76 o 
   7   4   1     5634.38     5533.10    104.58 o 
   8   4   1     2456.53     2398.69     56.17 o 
   9   4   1     6655.88     6591.24    136.32 o 
 -10   5   1     1751.69     1744.16    118.75 o 
  -9   5   1      129.57      132.15     11.27 o 
  -8   5   1     6549.51     6325.97    381.70 o 
  -7   5   1      292.61      295.25     13.69 o 
  -6   5   1    13966.80    13752.55    447.88 o 
  -5   5   1     1492.10     1474.97     36.20 o 
  -4   5   1     4566.51     4334.48     73.39 o 
  -3   5   1      585.93      526.74     18.11 o 
  -2   5   1    31555.88    30813.05    728.26 o 
  -1   5   1      265.67      251.65      6.19 o 
   0   5   1    18054.04    17326.89    159.19 o 
   1   5   1     1020.68     1109.46     14.22 o 
   2   5   1    12526.68    12166.45    253.34 o 
   3   5   1     5305.51     5213.61    136.14 o 
   4   5   1    21418.97    21095.54    899.36 o 
   5   5   1       84.23       88.13      4.60 o 
   6   5   1     4445.99     4381.37     98.37 o 
   7   5   1     1405.09     1328.49     94.77 o 
   8   5   1     4558.93     4334.40    272.67 o 
   9   5   1     1410.44     1419.76     51.15 o 
  -9   6   1      386.85      411.68     18.83 o 
  -8   6   1       97.27      105.97      9.44 o 
  -7   6   1        7.48       12.62      3.89 o 
  -6   6   1      260.25      244.26      9.48 o 
  -5   6   1      131.10      142.76      7.54 o 
  -4   6   1      425.80      417.82     11.17 o 
  -3   6   1     1189.64     1185.61     20.05 o 
  -2   6   1      205.12      184.76      6.42 o 
  -1   6   1      105.39      149.01      9.68 o 
   0   6   1      756.00      812.29      9.01 o 
   1   6   1      338.57      344.79      6.78 o 
   2   6   1     1370.92     1558.36     21.88 o 
   3   6   1     1039.02     1040.52     19.69 o 
   4   6   1      301.85      295.06      7.97 o 
   5   6   1      643.63      639.76     17.78 o 
   6   6   1      289.70      275.97     13.35 o 
   7   6   1      128.76      139.06     10.27 o 
   8   6   1        6.69       15.71     12.22 o 
   9   6   1      300.68      334.49     30.58 o 
  -9   7   1      507.77      492.35     35.56 o 
  -8   7   1     8713.01     8243.87    532.18 o 
  -7   7   1     1317.55     1284.41     32.96 o 
  -6   7   1     9765.53     9152.24    223.53 o 
  -5   7   1      639.11      612.22     21.20 o 
  -4   7   1    10953.39    10173.05    385.48 o 
  -3   7   1      366.41      366.29     10.93 o 
  -2   7   1    30830.91    29382.44    918.52 o 
  -1   7   1      474.14      569.47     13.07 o 
   0   7   1    22978.62    22385.89    256.88 o 
   1   7   1       30.66       47.89      2.68 o 
   2   7   1    16515.82    16151.87    164.67 o 
   3   7   1     3863.89     3743.68     47.04 o 
   4   7   1    17472.83    16617.71    464.60 o 
   5   7   1     1207.37     1175.62     36.20 o 
   6   7   1    12247.19    11590.88    582.69 o 
   7   7   1      461.43      445.78     42.26 o 
   8   7   1     3760.35     3489.01    191.15 o 
   9   7   1     1534.83     1556.64    186.22 o 
  -9   8   1     3119.58     2985.04    204.44 o 
  -8   8   1      533.72      508.82     62.09 o 
  -7   8   1     9972.36     9095.99    697.61 o 
  -6   8   1     1261.24     1162.87     24.27 o 
  -5   8   1     5066.83     4558.85    189.24 o 
  -4   8   1      412.12      378.88     22.64 o 
  -3   8   1    18048.05    17272.54    225.04 o 
  -2   8   1      133.86      122.80      6.59 o 
  -1   8   1    19507.49    18960.21    219.06 o 
   0   8   1      861.79      907.09     11.45 o 
   1   8   1     6667.30     6616.57     60.34 o 
   2   8   1     5331.44     5294.29     70.74 o 
   3   8   1     8724.91     8451.25    193.16 o 
   4   8   1      347.83      340.33      9.10 o 
   5   8   1     6682.79     6310.39    265.56 o 
   6   8   1       98.60      123.36      7.78 o 
   7   8   1     2543.59     2346.17    236.30 o 
   8   8   1     2348.87     2188.58    187.63 o 
   9   8   1     2630.41     2456.01    295.61 o 
  -9   9   1      134.78      128.70     11.33 o 
  -8   9   1      346.50      320.99     25.93 o 
  -7   9   1        0.37        9.91      3.33 o 
  -6   9   1      239.71      249.28     10.03 o 
  -5   9   1       28.81       30.39      4.97 o 
  -4   9   1     4473.11     4236.04     91.10 o 
  -3   9   1      236.19      261.71      9.77 o 
  -2   9   1        9.09       32.22      4.66 o 
  -1   9   1      816.02      821.15     11.04 o 
   0   9   1     2938.30     2922.78     29.19 o 
   1   9   1      690.78      753.13     11.06 o 
   2   9   1     1184.51     1113.87     15.30 o 
   3   9   1      430.20      438.15     10.42 o 
   4   9   1        3.04       47.52     34.63 o 
   5   9   1     1404.51     1331.56     50.86 o 
   6   9   1     1359.28     1286.38     52.18 o 
   7   9   1        8.40       11.36      3.67 o 
   8   9   1      174.51      164.31     16.30 o 
  -8  10   1      875.41      799.07    101.54 o 
  -7  10   1     7833.82     7003.13    357.68 o 
  -6  10   1      636.92      597.45     31.46 o 
  -5  10   1    15544.61    13947.25    745.62 o 
  -4  10   1       72.77       78.37      5.14 o 
  -3  10   1    16195.79    15640.36    204.19 o 
  -2  10   1      152.37      156.51      5.15 o 
  -1  10   1    16765.62    16729.79    216.06 o 
   0  10   1        2.88       14.01      2.35 o 
   1  10   1    15859.56    16017.10    156.63 o 
   2  10   1     2049.89     2039.48     24.58 o 
   3  10   1    13082.74    12884.16    179.23 o 
   4  10   1     1161.12     1144.37     25.77 o 
   5  10   1     7823.63     7334.19    267.50 o 
   6  10   1      779.30      770.78     33.18 o 
   7  10   1     5491.33     5138.72    312.98 o 
   8  10   1     1686.59     1542.89    184.56 o 
  -8  11   1     4700.84     4183.18    446.83 o 
  -7  11   1      337.74      308.05     12.69 o 
  -6  11   1     2734.56     2432.94    180.40 o 
  -5  11   1      475.75      415.22     13.13 o 
  -4  11   1     2631.14     2451.34     50.55 o 
  -3  11   1      209.44      205.01      8.40 o 
  -2  11   1    11538.81    11201.67    116.39 o 
  -1  11   1      296.59      295.44      6.78 o 
   0  11   1     6904.32     6992.98     64.14 o 
   1  11   1       13.47       40.07      7.64 o 
   2  11   1     4550.50     4568.62     44.81 o 
   3  11   1      831.48      814.94     16.48 o 
   4  11   1    12444.86    11923.42    203.25 o 
   5  11   1      171.32      179.34      9.07 o 
   6  11   1     4344.49     3953.81    197.45 o 
   7  11   1      312.24      294.92     20.70 o 
   8  11   1     2064.16     1852.65    184.75 o 
  -8  12   1      482.24      416.03     62.95 o 
  -7  12   1       35.45       45.10      6.24 o 
  -6  12   1       85.70       78.23      6.68 o 
  -5  12   1     2756.81     2550.24     97.59 o 
  -4  12   1       36.95       46.68      4.87 o 
  -3  12   1      664.80      681.49     24.09 o 
  -2  12   1       65.19       75.58      4.82 o 
  -1  12   1      102.74      100.74      4.59 o 
   0  12   1     1053.61     1089.30     14.74 o 
   1  12   1     4803.36     4870.10     56.24 o 
   2  12   1       42.15       43.77      3.15 o 
   3  12   1     1292.27     1281.59     22.65 o 
   4  12   1      100.96      107.39      7.04 o 
   5  12   1       94.89       88.68      7.01 o 
   6  12   1      344.78      334.59     15.07 o 
   7  12   1     1153.19     1073.52     53.96 o 
  -7  13   1       66.35       83.34      7.67 o 
  -6  13   1     4975.58     4452.88    264.67 o 
  -5  13   1      348.37      344.23     12.60 o 
  -4  13   1    11231.83    10601.32    123.66 o 
  -3  13   1      657.87      682.76     12.47 o 
  -2  13   1    10577.40    10393.82    109.86 o 
  -1  13   1      289.71      284.79      7.90 o 
   0  13   1    14396.83    14540.29    152.47 o 
   1  13   1       98.09      124.36      5.13 o 
   2  13   1    11143.93    10929.44    105.88 o 
   3  13   1      109.07      102.97      5.07 o 
   4  13   1     8783.47     8361.54    114.90 o 
   5  13   1     2182.93     2056.25     39.55 o 
   6  13   1     8404.71     7756.32    191.10 o 
   7  13   1      912.38      869.28     27.30 o 
  -7  14   1     2916.70     2522.73    206.51 o 
  -6  14   1      468.86      429.01     15.60 o 
  -5  14   1     3632.26     3331.41     55.16 o 
  -4  14   1       64.70       67.03      4.73 o 
  -3  14   1     3382.43     3270.15     37.75 o 
  -2  14   1        3.37        6.25      2.29 o 
  -1  14   1     7214.03     7316.54     91.94 o 
   0  14   1       61.38       82.51      5.75 o 
   1  14   1     3380.72     3392.63     42.63 o 
   2  14   1      656.94      653.63     12.78 o 
   3  14   1     3952.84     3929.75     45.02 o 
   4  14   1      177.15      197.28      8.91 o 
   5  14   1     2937.27     2879.96     44.53 o 
   6  14   1       81.80       92.38      8.27 o 
   7  14   1     1151.68     1132.30     52.56 o 
  -6  15   1      980.64      918.04     22.96 o 
  -5  15   1       18.25       28.30      3.99 o 
  -4  15   1     1549.48     1525.78     22.57 o 
  -3  15   1     1322.21     1280.03     19.50 o 
  -2  15   1      871.82      868.42     16.32 o 
  -1  15   1      682.88      694.79     16.49 o 
   0  15   1     1229.15     1321.25     24.88 o 
   1  15   1       81.76       94.09      6.26 o 
   2  15   1     1811.13     1837.57     25.39 o 
   3  15   1       70.75       74.75      4.89 o 
   4  15   1      453.68      460.20     11.82 o 
   5  15   1      829.52      812.90     20.03 o 
   6  15   1     1769.66     1685.86     33.61 o 
  -6  16   1       42.23       45.69      7.60 o 
  -5  16   1     9318.92     8751.03     96.40 o 
  -4  16   1       38.22       46.31      4.43 o 
  -3  16   1     7194.51     7158.79     79.15 o 
  -2  16   1       47.56       52.74      6.13 o 
  -1  16   1     6508.67     6625.17     97.94 o 
   0  16   1      503.17      520.12     16.84 o 
   1  16   1    11996.65    12349.50    176.47 o 
   2  16   1      562.81      567.48     13.77 o 
   3  16   1     7595.53     7613.40     79.34 o 
   4  16   1      653.39      636.13     14.27 o 
   5  16   1     4297.05     4189.86     50.77 o 
  -5  17   1        0.52        6.74      2.95 o 
  -4  17   1     2839.14     2799.81     38.30 o 
  -3  17   1       83.05       86.03      5.55 o 
  -2  17   1     2697.02     2810.60     50.13 o 
  -1  17   1        2.35       16.49     11.64 o 
   0  17   1     2254.39     2250.99     52.23 o 
   1  17   1      227.46      235.92     10.05 o 
   2  17   1     2618.35     2650.26     37.60 o 
   3  17   1       63.50       76.55      6.20 o 
   4  17   1     1279.49     1302.36     24.62 o 
  -4  18   1        5.62        9.18      3.35 o 
  -3  18   1     1978.65     1886.46     37.84 o 
  -2  18   1       43.35       43.32      7.27 o 
  -1  18   1      625.27      709.67     45.48 o 
   0  18   1      250.07      267.49     15.22 o 
   1  18   1     2988.39     2982.73     53.23 o 
   2  18   1       41.73       50.33      5.59 o 
   3  18   1      553.95      575.38     16.36 o 
  -2  19   1     5406.12     5391.39     85.31 o 
  -1  19   1      171.96      187.35     13.34 o 
   0  19   1     7348.39     7551.98    140.02 o 
   1  19   1       39.72       49.98      6.70 o 
   2  19   1     5939.61     5931.21     93.30 o 
 -10   0   2     8504.77     8556.95    216.64 o 
  -9   0   2      182.56      216.05     18.05 o 
  -8   0   2    10172.14    10127.62    241.19 o 
  -7   0   2     1961.21     1932.81     59.25 o 
  -6   0   2    14684.56    15217.94    342.38 o 
  -5   0   2      922.24      971.52     31.00 o 
  -4   0   2    31366.20    32401.13    744.65 o 
  -3   0   2     1901.02     2059.01     50.25 o 
  -2   0   2    33501.99    37415.98    836.78 o 
  -1   0   2        1.71       28.52      2.33 o 
   1   0   2     2212.13     2118.23     36.97 o 
   2   0   2    59157.32    63549.27   1014.61 o 
   3   0   2     3443.67     3425.53     60.07 o 
   4   0   2    11315.32    10872.22    175.59 o 
   5   0   2      214.47      194.59     14.57 o 
   6   0   2     9623.37     9052.75    218.53 o 
   7   0   2     4585.63     4446.78    123.13 o 
   8   0   2     8293.73     8059.88    206.97 o 
   9   0   2      753.77      781.12     42.59 o 
 -10   1   2       35.27       47.74     11.64 o 
  -9   1   2     2381.64     2480.80     55.37 o 
  -8   1   2     1212.59     1190.68     31.60 o 
  -7   1   2     1258.51     1273.38     31.01 o 
  -6   1   2     1219.43     1200.15     27.72 o 
  -5   1   2     2626.07     2571.53     47.35 o 
  -4   1   2      484.94      504.05     12.59 o 
  -3   1   2    26723.84    29060.66    469.15 o 
  -2   1   2     1127.96     1208.44     21.03 o 
  -1   1   2     7082.98     7520.87    130.93 o 
   0   1   2     1225.92     1032.09    122.45 o 
   1   1   2    25887.50    26739.63    305.18 o 
   2   1   2      934.24      901.81     24.65 o 
   3   1   2     7400.11     7314.03     84.80 o 
   4   1   2     1023.67      999.54     36.59 o 
   5   1   2     1320.67     1224.34     24.04 o 
   6   1   2      949.62      960.48     27.68 o 
   7   1   2     1703.17     1723.39    147.01 o 
   8   1   2      966.41      995.82     32.59 o 
   9   1   2      708.98      699.70     28.25 o 
 -10   2   2     2250.26     2340.50     55.70 o 
  -9   2   2        1.44       16.21      5.30 o 
  -8   2   2     3692.48     3639.55     71.29 o 
  -7   2   2      227.74      252.17     11.73 o 
  -6   2   2     6686.06     6753.58    113.52 o 
  -5   2   2       66.15       64.71      6.99 o 
  -4   2   2     8044.83     7708.63    101.27 o 
  -3   2   2      932.34      987.77     15.52 o 
  -2   2   2     1764.85     1649.24     29.32 o 
  -1   2   2      128.01      152.85      3.03 o 
   0   2   2     6532.23     6573.30     74.83 o 
   1   2   2     1085.15     1047.63     13.16 o 
   2   2   2     4716.04     4356.52     51.69 o 
   3   2   2     1145.23     1121.59     24.66 o 
   4   2   2     4225.37     3983.35     99.02 o 
   5   2   2     1003.78      934.86     20.09 o 
   6   2   2     3389.69     3164.71     63.85 o 
   7   2   2      196.79      243.98     14.20 o 
   8   2   2     3328.70     3277.89    126.23 o 
   9   2   2      546.53      588.37     34.69 o 
 -10   3   2      196.67      208.17     13.98 o 
  -9   3   2    12632.50    13104.25    219.53 o 
  -8   3   2     2937.20     2958.37     60.67 o 
  -7   3   2     9459.98     9329.70    155.48 o 
  -6   3   2       69.71      101.25     32.60 o 
  -5   3   2    17677.53    17291.01    222.32 o 
  -4   3   2        1.39       18.18      5.93 o 
  -3   3   2    47739.53    46240.51    932.52 o 
  -2   3   2    12715.23    13144.35    213.02 o 
  -1   3   2    21018.06    21028.35    246.98 o 
   0   3   2    13653.92    14040.38    184.38 o 
   1   3   2    39549.01    40275.42    778.90 o 
   2   3   2     7594.27     7860.80    137.26 o 
   3   3   2    29115.59    28806.28    710.28 o 
   4   3   2      170.65      176.60      8.12 o 
   5   3   2    10251.64    10035.61    321.15 o 
   6   3   2     6675.48     6569.72    117.09 o 
   7   3   2    11305.89    11421.02    573.11 o 
   8   3   2     2725.25     2754.60    120.10 o 
   9   3   2     4312.26     4268.78    205.51 o 
 -10   4   2     1335.85     1333.65     38.55 o 
  -9   4   2      106.07      106.40     18.34 o 
  -8   4   2     2519.61     2407.11    112.43 o 
  -7   4   2     1112.55     1091.22     28.07 o 
  -6   4   2     1554.87     1565.56     33.91 o 
  -5   4   2        4.54       13.58      2.30 o 
  -4   4   2     5674.61     5609.23     75.80 o 
  -3   4   2     1938.71     1844.94     27.27 o 
  -2   4   2     7471.10     7597.72    218.38 o 
  -1   4   2      260.02      295.58      6.03 o 
   0   4   2      890.31     1148.15     19.15 o 
   1   4   2     5451.94     5365.07     62.38 o 
   2   4   2    11313.36    11583.98    172.92 o 
   3   4   2      956.92     1038.36     17.03 o 
   4   4   2     4429.37     4199.18    156.27 o 
   5   4   2      634.93      593.70     18.04 o 
   6   4   2     1589.15     1488.21     70.10 o 
   7   4   2     2354.56     2097.45     50.00 o 
   8   4   2     1698.82     1637.97    106.23 o 
   9   4   2       16.42       17.75      6.17 o 
 -10   5   2      413.05      413.47     19.90 o 
  -9   5   2     2736.36     2832.90    102.44 o 
  -8   5   2      342.82      350.01     15.59 o 
  -7   5   2     4330.30     4112.07     77.49 o 
  -6   5   2      438.22      425.77     11.95 o 
  -5   5   2     5911.26     5755.86     83.92 o 
  -4   5   2        0.04        9.12      2.97 o 
  -3   5   2     7384.18     6686.32    168.79 o 
  -2   5   2      283.43      354.28     10.51 o 
  -1   5   2    30512.51    31227.39    689.51 o 
   0   5   2     2940.62     3104.18     37.37 o 
   1   5   2    11959.81    11693.64    122.69 o 
   2   5   2       68.75       94.99      4.94 o 
   3   5   2     9270.69     9021.67    277.82 o 
   4   5   2      501.23      515.22     11.51 o 
   5   5   2     4854.13     4598.51    224.89 o 
   6   5   2     3269.49     3123.10     75.97 o 
   7   5   2     2737.26     2647.77    121.06 o 
   8   5   2      931.57      882.10     30.51 o 
   9   5   2     1537.67     1477.32     91.51 o 
  -9   6   2      253.45      254.15     14.10 o 
  -8   6   2     9711.85     9466.08    441.34 o 
  -7   6   2      527.69      544.51     18.34 o 
  -6   6   2    11090.35    10794.20    144.70 o 
  -5   6   2        3.34        7.42      2.16 o 
  -4   6   2    21803.33    20515.06   1179.33 o 
  -3   6   2     1051.81     1126.77     22.10 o 
  -2   6   2    29516.83    28613.30    598.00 o 
  -1   6   2       75.64       82.75      3.11 o 
   0   6   2    41760.83    42257.00    731.34 o 
   1   6   2     2179.50     2045.89     22.37 o 
   2   6   2    22133.11    21983.46    247.76 o 
   3   6   2       27.20       39.63      3.46 o 
   4   6   2    15231.70    14816.67    439.12 o 
   5   6   2     3533.21     3435.52     78.54 o 
   6   6   2     6719.48     6245.12    228.64 o 
   7   6   2     1967.85     1916.40     75.30 o 
   8   6   2     6769.18     6501.74    312.16 o 
   9   6   2     1409.17     1379.63     97.31 o 
  -9   7   2     2680.67     2573.86     57.39 o 
  -8   7   2      103.47      115.32      9.36 o 
  -7   7   2      130.74      146.73      9.09 o 
  -6   7   2       41.60       40.67      4.19 o 
  -5   7   2     2211.09     2070.90     54.41 o 
  -4   7   2     2298.41     1998.15     59.57 o 
  -3   7   2     4405.30     4094.85     72.28 o 
  -2   7   2      342.64      344.94     11.75 o 
  -1   7   2      440.79      503.33     10.98 o 
   0   7   2      751.17      812.95     12.41 o 
   1   7   2     5117.64     5163.63     74.21 o 
   2   7   2       43.54       59.82      3.53 o 
   3   7   2     2282.74     2232.26     36.48 o 
   4   7   2      104.33      109.37      6.28 o 
   5   7   2       10.30       22.14      3.15 o 
   6   7   2      101.99      123.97      9.85 o 
   7   7   2     2095.84     2081.45     98.18 o 
   8   7   2       39.48       47.55      8.11 o 
   9   7   2      638.05      619.81     37.32 o 
  -9   8   2      165.14      170.75     20.67 o 
  -8   8   2     3949.35     3803.60    322.13 o 
  -7   8   2        1.03        5.53      3.49 o 
  -6   8   2     8598.55     7951.46    319.96 o 
  -5   8   2      231.24      226.94      8.20 o 
  -4   8   2     4817.85     4444.73    152.15 o 
  -3   8   2        0.33        9.13      2.65 o 
  -2   8   2     6059.38     5983.90    171.94 o 
  -1   8   2      725.33      785.76     11.03 o 
   0   8   2    15560.27    16181.07    149.24 o 
   1   8   2        4.09       14.18      2.04 o 
   2   8   2     3071.72     3215.16     37.79 o 
   3   8   2     2430.62     2432.92     46.24 o 
   4   8   2     4072.30     3943.40     63.36 o 
   5   8   2      742.50      719.97     15.84 o 
   6   8   2     6821.19     6354.58    304.70 o 
   7   8   2      343.83      337.29     17.06 o 
   8   8   2     1451.59     1411.09     95.88 o 
  -9   9   2     8982.36     8374.68    525.12 o 
  -8   9   2      509.50      498.53     23.03 o 
  -7   9   2     8684.05     7861.14    286.97 o 
  -6   9   2      563.39      467.54     27.26 o 
  -5   9   2    14295.18    12586.62    585.88 o 
  -4   9   2       57.37       54.23     11.35 o 
  -3   9   2    15719.61    15294.36    246.53 o 
  -2   9   2       20.30       47.15      7.48 o 
  -1   9   2     7280.41     7357.75    122.83 o 
   0   9   2     1089.18     1043.36     14.51 o 
   1   9   2    15499.37    15363.94    131.94 o 
   2   9   2     2117.61     2106.70     24.97 o 
   3   9   2    14805.48    14805.77    208.04 o 
   4   9   2     1335.37     1238.49     21.93 o 
   5   9   2     5626.27     5333.84    141.87 o 
   6   9   2     2954.70     2801.83    150.86 o 
   7   9   2     9731.52     9131.05    655.81 o 
   8   9   2     1015.44      959.96     62.76 o 
  -8  10   2     1120.18      990.96     47.89 o 
  -7  10   2      323.22      300.05     24.18 o 
  -6  10   2      104.02      104.68      6.48 o 
  -5  10   2       11.41       27.75     13.40 o 
  -4  10   2     2318.89     2113.56     44.75 o 
  -3  10   2       83.50       93.95      7.20 o 
  -2  10   2     1478.53     1572.13     23.30 o 
  -1  10   2       71.04       88.43      3.23 o 
   0  10   2      510.61      571.29     12.74 o 
   1  10   2     1238.36     1248.61     18.09 o 
   2  10   2     2661.66     2659.37     29.07 o 
   3  10   2      403.76      417.47      9.84 o 
   4  10   2     1217.96     1182.57     21.71 o 
   5  10   2     1267.67     1200.20     40.71 o 
   6  10   2      138.68      142.34      8.74 o 
   7  10   2      405.29      392.24     23.89 o 
   8  10   2     1071.04     1049.85     93.71 o 
  -8  11   2      176.77      149.85     10.91 o 
  -7  11   2     3832.15     3286.63    299.01 o 
  -6  11   2        0.51        7.54      2.75 o 
  -5  11   2     6773.19     6016.57    230.01 o 
  -4  11   2       20.81       30.41      5.66 o 
  -3  11   2     9080.17     8772.85    118.00 o 
  -2  11   2     1002.64      958.83     15.42 o 
  -1  11   2     6926.21     6959.80     68.66 o 
   0  11   2       42.00       56.62      5.38 o 
   1  11   2     8790.88     8760.64     79.10 o 
   2  11   2      860.88      837.74     13.14 o 
   3  11   2     7949.26     7687.37     83.04 o 
   4  11   2      277.33      301.69     11.55 o 
   5  11   2     3741.97     3650.11     92.42 o 
   6  11   2      389.53      373.15     21.38 o 
   7  11   2     1452.89     1380.24    105.84 o 
   8  11   2     1296.71     1175.22     52.87 o 
  -8  12   2     5492.51     4761.56    459.54 o 
  -7  12   2       93.76      117.20      9.23 o 
  -6  12   2     6743.62     5669.70    322.16 o 
  -5  12   2       14.33       18.68      3.69 o 
  -4  12   2    10956.37    10212.91    139.27 o 
  -3  12   2      259.10      258.21      8.28 o 
  -2  12   2    18129.09    17914.39    191.03 o 
  -1  12   2      776.17      799.09     14.60 o 
   0  12   2    16840.33    17121.21    221.64 o 
   1  12   2      234.28      251.13      6.88 o 
   2  12   2    13726.10    13604.75    135.45 o 
   3  12   2      648.04      673.01     27.20 o 
   4  12   2     7358.32     7317.75    127.78 o 
   5  12   2     1012.43      996.39     24.47 o 
   6  12   2     6708.83     6279.02    238.74 o 
   7  12   2     2184.07     2090.94    100.93 o 
  -7  13   2      214.41      179.63     11.61 o 
  -6  13   2        2.68       13.51      4.50 o 
  -5  13   2       28.90       61.82     15.94 o 
  -4  13   2       22.55       33.36      3.34 o 
  -3  13   2     1473.37     1420.74     21.78 o 
  -2  13   2        5.75       16.04      2.65 o 
  -1  13   2       53.07       81.37      7.55 o 
   0  13   2       69.65       73.58      5.32 o 
   1  13   2      952.00     1005.25     22.40 o 
   2  13   2       19.61       25.31      2.84 o 
   3  13   2      547.96      562.45     13.47 o 
   4  13   2       99.10       99.31      6.71 o 
   5  13   2        7.85       16.23      4.27 o 
   6  13   2      303.82      311.44     24.52 o 
   7  13   2      569.62      532.74     31.63 o 
  -7  14   2        2.71       14.87      4.89 o 
  -6  14   2     6356.38     5526.69    317.34 o 
  -5  14   2      524.35      494.60     14.36 o 
  -4  14   2     3325.11     3131.46     39.22 o 
  -3  14   2      391.57      394.09     10.83 o 
  -2  14   2     6773.55     6787.95     74.72 o 
  -1  14   2      338.56      359.70     10.46 o 
   0  14   2     9045.81     9183.46    114.02 o 
   1  14   2      256.48      253.61      7.73 o 
   2  14   2     2185.00     2232.41     38.08 o 
   3  14   2     2247.02     2262.99     35.02 o 
   4  14   2     6896.65     6693.16     78.86 o 
   5  14   2     1108.20     1072.45     23.52 o 
   6  14   2     4726.43     4515.65    150.81 o 
  -6  15   2       51.42       62.54      6.13 o 
  -5  15   2     7576.63     7183.23    119.33 o 
  -4  15   2        0.10       17.46      2.95 o 
  -3  15   2     9497.70     9285.56    110.07 o 
  -2  15   2       74.66       80.45      5.23 o 
  -1  15   2     5167.94     5203.78     78.88 o 
   0  15   2       91.52       97.47      6.43 o 
   1  15   2     6177.45     6162.52     71.54 o 
   2  15   2     1056.08     1064.33     20.17 o 
   3  15   2     9527.40     9416.82     95.52 o 
   4  15   2      490.81      512.05     12.85 o 
   5  15   2     3903.74     3874.66     57.11 o 
   6  15   2      761.08      765.24     22.48 o 
  -5  16   2      243.75      240.28      9.61 o 
  -4  16   2      747.87      750.80     31.58 o 
  -3  16   2      167.51      162.35      9.58 o 
  -2  16   2        3.62        4.66      4.80 o 
  -1  16   2        2.36       12.80      6.31 o 
   0  16   2      230.64      243.43     10.10 o 
   1  16   2      107.18      118.00      6.40 o 
   2  16   2      922.61      943.08     19.18 o 
   3  16   2        3.36        5.31      2.78 o 
   4  16   2       37.08       50.54      5.61 o 
   5  16   2       19.45       28.70      6.30 o 
  -5  17   2     6064.40     5679.64     76.22 o 
  -4  17   2       69.14       72.23      5.85 o 
  -3  17   2     3735.84     3665.16     52.63 o 
  -2  17   2      367.52      363.67     14.03 o 
  -1  17   2     6354.14     6393.91     96.61 o 
   0  17   2       30.20       34.52      6.82 o 
   1  17   2     4469.23     4529.55     65.03 o 
   2  17   2       70.39       76.75      5.91 o 
   3  17   2     4187.91     4115.98     56.59 o 
   4  17   2      683.88      706.18     19.02 o 
  -3  18   2        0.35        4.15      2.83 o 
  -2  18   2     4512.52     4565.66     91.25 o 
  -1  18   2      118.45      133.12     10.91 o 
   0  18   2     6928.09     7036.17    106.24 o 
   1  18   2      183.82      191.79      9.67 o 
   2  18   2     3957.74     4001.07     52.96 o 
   3  18   2      505.51      506.07     20.66 o 
  -2  19   2       66.14       62.68      8.50 o 
  -1  19   2      159.98      181.38     13.34 o 
   0  19   2        9.89       19.28      4.68 o 
   1  19   2        0.13        7.80      7.05 o 
 -10   1   3     6666.33     6995.96    127.37 o 
  -9   1   3       59.63       70.48      7.82 o 
  -8   1   3     5895.10     6118.27    107.93 o 
  -7   1   3       45.75       50.95      9.90 o 
  -6   1   3     8035.38     8533.74    139.55 o 
  -5   1   3      557.32      597.93     15.27 o 
  -4   1   3    17818.30    18831.52    306.68 o 
  -3   1   3      702.56      825.67     30.71 o 
  -2   1   3    22759.93    23869.94    523.06 o 
  -1   1   3     5743.19     6220.16     65.42 o 
   0   1   3    20805.12    20407.18    346.44 o 
   1   1   3     2406.61     2579.61     32.39 o 
   2   1   3    24674.36    25408.19    293.96 o 
   3   1   3     3667.27     3592.30     45.59 o 
   4   1   3    12186.82    12498.44    143.03 o 
   5   1   3     4491.96     4309.78     97.45 o 
   6   1   3    13075.57    12624.18    279.58 o 
   7   1   3      561.30      586.24     61.52 o 
   8   1   3     2705.17     2588.99     61.65 o 
   9   1   3     2258.33     2348.54     89.95 o 
 -10   2   3      112.46      125.33     11.35 o 
  -9   2   3     5785.96     5923.49    107.73 o 
  -8   2   3     1890.56     1936.78     42.84 o 
  -7   2   3    11038.37    11132.91    181.49 o 
  -6   2   3     2285.32     2314.45     57.32 o 
  -5   2   3    19051.23    19770.58    307.66 o 
  -4   2   3     1574.16     1617.63     69.61 o 
  -3   2   3    23008.89    25148.13    574.21 o 
  -2   2   3     2429.61     2451.81     60.95 o 
  -1   2   3    13964.96    14193.52    163.03 o 
   0   2   3      221.60      212.98      9.30 o 
   1   2   3    37955.01    38925.31    441.97 o 
   2   2   3     2415.61     2447.50     32.19 o 
   3   2   3     2693.02     2558.59     60.53 o 
   4   2   3     5380.98     5214.34     64.79 o 
   5   2   3    11010.72    10799.22    200.10 o 
   6   2   3     2290.49     2153.20     44.38 o 
   7   2   3     4322.76     4286.29    123.21 o 
   8   2   3     1051.72     1061.82     41.76 o 
   9   2   3     1871.83     1915.06    131.69 o 
 -10   3   3       60.48       81.04      9.06 o 
  -9   3   3      224.87      253.00     13.68 o 
  -8   3   3        6.67        8.92      7.86 o 
  -7   3   3       89.52      108.49      7.61 o 
  -6   3   3      269.86      285.96     10.62 o 
  -5   3   3      463.09      479.51     10.68 o 
  -4   3   3      372.56      407.05      8.92 o 
  -3   3   3       11.76       27.99      2.88 o 
  -2   3   3      724.23      828.38     71.70 o 
  -1   3   3     1303.56     1338.86     14.14 o 
   0   3   3      296.68      304.06      7.01 o 
   1   3   3       66.69      126.08      3.77 o 
   2   3   3       88.06      111.72      6.16 o 
   3   3   3      163.55      189.89      6.32 o 
   4   3   3      606.72      627.51     17.63 o 
   5   3   3      274.10      282.96     10.86 o 
   6   3   3      374.37      358.99     26.37 o 
   7   3   3        0.68        9.31      4.53 o 
   8   3   3      865.32      869.85     31.14 o 
   9   3   3      268.66      324.82     19.76 o 
 -10   4   3     1408.28     1450.35     40.62 o 
  -9   4   3     8012.51     8299.97    144.50 o 
  -8   4   3      209.91      235.69     16.02 o 
  -7   4   3     7458.44     7534.64    127.03 o 
  -6   4   3       43.76       91.30     33.18 o 
  -5   4   3    30725.62    30537.67    394.82 o 
  -4   4   3      117.32      134.61      4.36 o 
  -3   4   3    11366.82    10805.51    172.69 o 
  -2   4   3        2.57       17.17      4.32 o 
  -1   4   3    28216.42    29343.98    502.91 o 
   0   4   3    17535.65    18567.33    203.53 o 
   1   4   3    26333.83    26449.36    270.15 o 
   2   4   3      568.67      570.63     11.17 o 
   3   4   3    14081.91    13670.82    214.62 o 
   4   4   3     4216.64     4081.36     72.31 o 
   5   4   3     6458.61     6030.17    106.77 o 
   6   4   3     3078.38     2830.69     95.05 o 
   7   4   3     6709.46     6625.75    267.99 o 
   8   4   3     1438.09     1468.96     76.01 o 
   9   4   3     2002.09     2077.04    119.73 o 
 -10   5   3     4880.90     4951.22     95.83 o 
  -9   5   3      321.40      320.02     15.35 o 
  -8   5   3     4791.62     4823.21     88.33 o 
  -7   5   3       28.10       37.94      5.82 o 
  -6   5   3    10966.91    10996.14    177.19 o 
  -5   5   3       57.31       72.67      4.10 o 
  -4   5   3    15307.91    14731.29    191.06 o 
  -3   5   3       13.26       22.68      5.24 o 
  -2   5   3    12503.05    12350.49    197.03 o 
  -1   5   3     4235.24     4184.65     55.14 o 
   0   5   3    26547.09    27565.80    255.53 o 
   1   5   3     1071.63     1217.06     19.75 o 
   2   5   3     7234.75     7257.32     85.30 o 
   3   5   3      525.29      539.20     11.82 o 
   4   5   3     7505.33     7156.48    116.54 o 
   5   5   3     5243.10     4915.85    132.97 o 
   6   5   3     9119.53     8433.43    306.47 o 
   7   5   3      517.01      535.35     34.40 o 
   8   5   3     1602.84     1506.14     99.15 o 
   9   5   3     1514.10     1492.18     52.61 o 
  -9   6   3      155.09      165.14     20.67 o 
  -8   6   3        1.25        5.17      3.22 o 
  -7   6   3      654.28      719.47     20.59 o 
  -6   6   3      184.82      175.68      8.53 o 
  -5   6   3       68.65       89.37      9.54 o 
  -4   6   3      489.09      444.03      9.76 o 
  -3   6   3     2315.78     2176.87     42.10 o 
  -2   6   3        1.12       11.06      2.88 o 
  -1   6   3     1032.36     1058.75     17.99 o 
   0   6   3     2913.33     3280.93     34.44 o 
   1   6   3       57.29       73.33      7.03 o 
   2   6   3      903.35      990.53     16.93 o 
   3   6   3     1587.44     1531.70     24.27 o 
   4   6   3      408.49      413.65     11.00 o 
   5   6   3       19.26       83.48     40.45 o 
   6   6   3      671.73      653.58     29.18 o 
   7   6   3       76.00       85.30      9.67 o 
   8   6   3      136.65      133.35     15.43 o 
  -9   7   3       75.73       87.66      9.61 o 
  -8   7   3     6560.42     6489.04    237.20 o 
  -7   7   3       94.00       99.82      7.11 o 
  -6   7   3    17003.11    16087.56    320.37 o 
  -5   7   3      268.46      279.00      8.41 o 
  -4   7   3    15670.27    14092.70    755.09 o 
  -3   7   3      140.28      140.57      8.74 o 
  -2   7   3    13524.63    13469.83    394.16 o 
  -1   7   3     1579.90     1536.30     17.44 o 
   0   7   3    27048.97    27665.53    237.30 o 
   1   7   3      288.69      300.76      6.97 o 
   2   7   3    11808.56    12099.05    158.19 o 
   3   7   3     1403.08     1397.55     31.55 o 
   4   7   3     9536.58     9237.35    157.65 o 
   5   7   3     4337.95     4175.77     65.12 o 
   6   7   3     5762.31     5587.67    208.49 o 
   7   7   3     1721.22     1654.64    110.33 o 
   8   7   3     4384.61     4064.70    394.89 o 
  -9   8   3     3878.65     3725.81    107.16 o 
  -8   8   3        8.70       18.98      4.61 o 
  -7   8   3     1593.10     1488.09     34.14 o 
  -6   8   3       42.77       63.91     15.72 o 
  -5   8   3    16866.07    15629.07    524.45 o 
  -4   8   3       34.13       45.82      3.28 o 
  -3   8   3     2195.91     2139.22     43.43 o 
  -2   8   3       27.90       31.80      4.58 o 
  -1   8   3     9836.24     9939.50    230.62 o 
   0   8   3     3406.58     3407.09     36.45 o 
   1   8   3    17240.06    17434.92    403.84 o 
   2   8   3      558.24      563.02     11.68 o 
   3   8   3     8347.83     8156.72     97.74 o 
   4   8   3     3371.97     3354.63     46.61 o 
   5   8   3     3923.85     3859.74    101.63 o 
   6   8   3      902.45      878.65     56.34 o 
   7   8   3     5409.79     5260.52    484.10 o 
   8   8   3      578.87      524.07     43.73 o 
  -9   9   3       28.73       39.00     11.06 o 
  -8   9   3     1001.43      918.56     50.50 o 
  -7   9   3       39.16       41.11      5.28 o 
  -6   9   3      376.13      326.96     10.66 o 
  -5   9   3       60.88       59.19      4.36 o 
  -4   9   3       93.07       93.36      6.95 o 
  -3   9   3      544.95      565.00     15.49 o 
  -2   9   3     2263.87     2273.95     35.27 o 
  -1   9   3      218.48      222.15      5.83 o 
   0   9   3        4.81       21.58      2.78 o 
   1   9   3      291.96      333.23      7.62 o 
   2   9   3     1696.02     1730.24     21.80 o 
   3   9   3     2543.81     2472.05     36.22 o 
   4   9   3     1137.75     1118.78     21.34 o 
   5   9   3      150.61      165.05     10.59 o 
   6   9   3      135.72      141.18     11.65 o 
   7   9   3      275.51      245.18     15.44 o 
   8   9   3      303.39      326.89     34.95 o 
  -8  10   3       67.78       91.39     14.55 o 
  -7  10   3     7759.65     7120.93    383.70 o 
  -6  10   3        6.18       33.46      6.24 o 
  -5  10   3     8355.90     7329.89    371.89 o 
  -4  10   3       66.80       94.51      5.44 o 
  -3  10   3    20270.48    19806.74    477.30 o 
  -2  10   3      915.89      919.15     15.43 o 
  -1  10   3     6895.70     7055.22    131.36 o 
   0  10   3      819.08      876.37     12.78 o 
   1  10   3    17603.41    17560.85    202.92 o 
   2  10   3     1703.70     1749.65     21.48 o 
   3  10   3    13871.69    13568.91    193.66 o 
   4  10   3      777.54      755.38     16.99 o 
   5  10   3     6113.91     6082.41    119.58 o 
   6  10   3     3313.66     3192.32     74.43 o 
   7  10   3     5519.65     5042.96    356.63 o 
   8  10   3     1166.47      995.70     49.05 o 
  -8  11   3     2755.84     2629.60     85.68 o 
  -7  11   3       91.34       94.06      7.75 o 
  -6  11   3    10111.57     8733.56    508.39 o 
  -5  11   3        0.03        7.39      2.46 o 
  -4  11   3     6757.30     6089.95     86.58 o 
  -3  11   3      359.23      329.00      9.51 o 
  -2  11   3     4608.51     4734.55     61.23 o 
  -1  11   3     1968.53     1986.21     27.07 o 
   0  11   3    11543.44    11668.29    151.87 o 
   1  11   3      690.28      664.98     12.24 o 
   2  11   3     3711.59     3750.35     70.36 o 
   3  11   3      607.20      586.83     13.03 o 
   4  11   3     1733.61     1723.87     33.81 o 
   5  11   3     1662.01     1647.03     34.24 o 
   6  11   3     4561.44     4625.49    130.41 o 
   7  11   3     1020.61      975.47     72.10 o 
  -8  12   3        0.20        3.49      6.98 o 
  -7  12   3      860.98      819.31     39.68 o 
  -6  12   3      278.81      256.57     27.95 o 
  -5  12   3       29.55       43.11      5.38 o 
  -4  12   3      367.25      367.01      9.56 o 
  -3  12   3     5150.72     5121.54     63.13 o 
  -2  12   3        4.47        8.20      1.92 o 
  -1  12   3      713.23      736.38     13.58 o 
   0  12   3      133.24      139.97      5.54 o 
   1  12   3       72.54       73.77      5.02 o 
   2  12   3      876.94      927.64     14.87 o 
   3  12   3     2242.78     2221.79     39.73 o 
   4  12   3        3.13        8.17      3.01 o 
   5  12   3      181.22      195.92     10.42 o 
   6  12   3      514.15      555.41     36.72 o 
   7  12   3      145.03      135.63     12.96 o 
  -7  13   3      116.12      116.44     16.30 o 
  -6  13   3    10256.27     8674.37    646.01 o 
  -5  13   3       39.99       40.46      3.80 o 
  -4  13   3     6357.74     5982.89     65.56 o 
  -3  13   3      678.68      675.63     17.14 o 
  -2  13   3    15278.24    15290.54    422.18 o 
  -1  13   3      439.34      445.57     12.52 o 
   0  13   3    13474.98    13787.07    161.60 o 
   1  13   3     1011.31     1020.59     17.17 o 
   2  13   3     6687.81     6873.51     72.29 o 
   3  13   3     3936.10     4000.75     51.25 o 
   4  13   3     6599.53     6447.95     83.02 o 
   5  13   3      701.20      705.27     18.54 o 
   6  13   3     4890.44     4768.92    164.19 o 
  -7  14   3     3045.09     2954.86     95.13 o 
  -6  14   3      134.05      122.54      8.22 o 
  -5  14   3     2308.98     2229.19     75.49 o 
  -4  14   3       94.03      104.16      5.63 o 
  -3  14   3     5055.77     4863.66     74.26 o 
  -2  14   3      512.05      527.20     15.52 o 
  -1  14   3     2951.86     2966.57     44.77 o 
   0  14   3       89.03      107.02      5.81 o 
   1  14   3     6391.81     6408.17     67.61 o 
   2  14   3      237.95      263.36      8.64 o 
   3  14   3     1934.65     2011.86     31.95 o 
   4  14   3      215.33      218.82      9.33 o 
   5  14   3     2733.32     2696.31     48.80 o 
   6  14   3      978.84      966.83     23.81 o 
  -6  15   3      980.82      956.25     28.38 o 
  -5  15   3        9.79       17.26      3.26 o 
  -4  15   3      473.78      473.39     12.54 o 
  -3  15   3      671.31      662.14     18.33 o 
  -2  15   3     2895.19     2945.09     50.56 o 
  -1  15   3      162.40      158.12      8.64 o 
   0  15   3     1157.72     1133.98     20.81 o 
   1  15   3     1254.18     1272.94     22.76 o 
   2  15   3      355.06      369.19     11.57 o 
   3  15   3      501.31      520.78     14.44 o 
   4  15   3     2156.10     2240.13     36.00 o 
   5  15   3       64.33       70.43      9.74 o 
  -5  16   3     5858.76     5288.76     88.25 o 
  -4  16   3      332.56      314.31     10.57 o 
  -3  16   3     9616.06     9733.07    138.48 o 
  -2  16   3        7.18       19.95      4.36 o 
  -1  16   3     7678.28     7571.33    215.55 o 
   0  16   3      345.79      365.49     11.26 o 
   1  16   3     4236.22     4399.32     55.88 o 
   2  16   3     1039.17     1084.09     21.50 o 
   3  16   3     8605.98     8719.60    144.70 o 
   4  16   3      698.63      705.13     19.39 o 
  -4  17   3     1903.78     1811.99     31.35 o 
  -3  17   3       53.73       53.36      6.77 o 
  -2  17   3     1465.61     1534.12     33.28 o 
  -1  17   3       93.23       89.17      7.58 o 
   0  17   3     3244.76     3285.43     51.29 o 
   1  17   3       37.89       38.92      5.41 o 
   2  17   3     1769.71     1895.22     31.27 o 
   3  17   3      571.08      566.57     21.21 o 
  -3  18   3     1359.45     1404.32     32.28 o 
  -2  18   3        0.91        2.63      3.43 o 
  -1  18   3      929.21      935.03     25.12 o 
   0  18   3       39.24       39.32      5.37 o 
   1  18   3      822.37      818.61     25.18 o 
   2  18   3      201.51      213.68     10.39 o 
 -10   0   4     2895.32     3096.53     92.16 o 
  -9   0   4      100.39      106.54     12.23 o 
  -8   0   4    14222.18    15191.53    346.07 o 
  -7   0   4      270.31      277.32     16.31 o 
  -6   0   4    15360.18    16376.78    364.26 o 
  -5   0   4      682.86      743.35     24.53 o 
  -4   0   4    11970.64    12791.82    282.03 o 
  -3   0   4     4949.66     5065.22    115.24 o 
  -2   0   4    68042.70    81070.39   1345.03 o 
  -1   0   4     2745.24     2860.08     41.78 o 
   0   0   4    50907.59    53890.68   2236.77 o 
   1   0   4       32.04       47.15      5.82 o 
   2   0   4    10506.74    10435.07    168.96 o 
   3   0   4     6753.30     6378.69    108.95 o 
   4   0   4    18491.86    18098.70    289.26 o 
   5   0   4     3301.48     3212.70     64.45 o 
   6   0   4     6892.96     6628.50    171.34 o 
   7   0   4     2724.57     2742.70     89.29 o 
   8   0   4     1674.02     1627.68     66.11 o 
   9   0   4     5180.21     5134.36    153.03 o 
 -10   1   4       42.31       50.10      7.54 o 
  -9   1   4      749.27      804.25     39.38 o 
  -8   1   4        3.52       14.18      3.89 o 
  -7   1   4     5907.66     6102.50    135.99 o 
  -6   1   4       11.64       16.79      3.20 o 
  -5   1   4     3042.90     3465.84    235.94 o 
  -4   1   4      208.52      218.87     11.36 o 
  -3   1   4     2717.73     2784.10     38.16 o 
  -2   1   4     4753.54     5313.78     56.91 o 
  -1   1   4    12263.46    13005.27    106.39 o 
   0   1   4      147.01      202.62      4.00 o 
   1   1   4     4630.49     4856.10     87.99 o 
   2   1   4     1023.75      926.13     16.03 o 
   3   1   4     2346.30     2208.65     31.73 o 
   4   1   4     1099.97     1061.31     19.57 o 
   5   1   4     2976.39     2856.23     41.60 o 
   6   1   4      453.81      420.73     14.92 o 
   7   1   4      683.33      705.46     30.04 o 
   8   1   4      793.77      775.16     29.91 o 
   9   1   4     1070.50     1086.96     38.78 o 
 -10   2   4     1846.75     1917.83     45.93 o 
  -9   2   4        0.14        3.88      4.36 o 
  -8   2   4     3908.68     4056.61     75.26 o 
  -7   2   4       31.28       47.08      6.11 o 
  -6   2   4     4387.69     4636.00    222.90 o 
  -5   2   4      798.11      796.14     18.12 o 
  -4   2   4     4209.23     4310.37     89.97 o 
  -3   2   4       53.24       43.43      2.18 o 
  -2   2   4    11066.30    11586.39    132.00 o 
  -1   2   4      509.52      482.06      7.91 o 
   0   2   4     5735.33     5459.75     46.13 o 
   1   2   4     1415.25     1443.44     24.07 o 
   2   2   4     3825.05     3760.19     47.63 o 
   3   2   4     4062.16     4051.20     52.09 o 
   4   2   4     8235.34     8048.74     96.80 o 
   5   2   4     1824.42     1698.64     35.29 o 
   6   2   4     2206.93     2092.72     39.96 o 
   7   2   4     1081.92     1029.52     33.23 o 
   8   2   4      820.45      838.80     31.32 o 
   9   2   4     1141.70     1235.66     41.91 o 
 -10   3   4      178.19      195.26     12.51 o 
  -9   3   4     6162.77     6530.07    116.19 o 
  -8   3   4        8.93       39.65     13.10 o 
  -7   3   4    20633.09    21920.10    591.49 o 
  -6   3   4      105.67      106.85      9.32 o 
  -5   3   4    19496.07    21368.03    643.25 o 
  -4   3   4      615.55      608.91     13.51 o 
  -3   3   4     9069.10     8963.65    175.02 o 
  -2   3   4     3725.68     3708.48     40.67 o 
  -1   3   4    26967.62    27711.76    346.87 o 
   0   3   4      866.42      954.88     10.26 o 
   1   3   4    12116.03    12122.53    120.39 o 
   2   3   4     8922.13     8902.46    103.25 o 
   3   3   4    11596.32    11607.89    133.77 o 
   4   3   4     4784.14     4738.90     61.08 o 
   5   3   4    12458.30    11811.39    161.11 o 
   6   3   4     2070.36     1986.26     38.65 o 
   7   3   4     4255.88     4145.74     69.22 o 
   8   3   4     3565.57     3578.95    127.40 o 
 -10   4   4      398.36      422.10     18.25 o 
  -9   4   4      142.73      174.72     11.27 o 
  -8   4   4     3654.31     3799.07     98.10 o 
  -7   4   4       87.60       91.85      6.85 o 
  -6   4   4     4296.74     4468.10    144.21 o 
  -5   4   4      197.68      253.05     10.78 o 
  -4   4   4      461.67      519.77     18.43 o 
  -3   4   4     1236.85     1081.39     23.61 o 
  -2   4   4     4352.85     4558.37     47.80 o 
  -1   4   4      173.37      195.03      3.88 o 
   0   4   4     6354.84     6393.80     56.93 o 
   1   4   4      125.30      153.28      4.17 o 
   2   4   4       64.43       58.12      4.22 o 
   3   4   4     2118.90     2004.68     32.52 o 
   4   4   4     2039.27     2055.79     36.95 o 
   5   4   4      138.51      152.08      8.50 o 
   6   4   4     2131.76     1974.99     44.00 o 
   7   4   4      178.43      207.66     11.39 o 
   8   4   4      360.71      365.21     23.60 o 
  -9   5   4     3081.19     3160.02     71.39 o 
  -8   5   4       39.09       44.61      5.59 o 
  -7   5   4     2981.98     3068.27     84.13 o 
  -6   5   4     1373.61     1331.24     38.33 o 
  -5   5   4     9418.49     9499.72    391.80 o 
  -4   5   4     3304.95     3098.39    128.35 o 
  -3   5   4     7780.10     8043.40    137.64 o 
  -2   5   4      283.40      302.67      5.72 o 
  -1   5   4     8407.10     8680.42     82.63 o 
   0   5   4     3380.18     3536.81     36.64 o 
   1   5   4     8825.37     9355.05     95.05 o 
   2   5   4      996.62      922.04     17.65 o 
   3   5   4     3038.11     2951.53     97.70 o 
   4   5   4        9.60       36.06     15.63 o 
   5   5   4     1597.12     1577.35     71.13 o 
   6   5   4      721.10      749.32     41.15 o 
   7   5   4     1763.20     1656.16    100.98 o 
   8   5   4     1585.30     1603.12    133.63 o 
  -9   6   4        3.47       18.25      4.47 o 
  -8   6   4     9592.07     9869.30    207.68 o 
  -7   6   4        3.25        9.06      2.79 o 
  -6   6   4    15343.02    15315.28    242.13 o 
  -5   6   4       58.65       66.15      3.38 o 
  -4   6   4    10626.91    10076.16    229.01 o 
  -3   6   4     3140.03     3018.93     56.02 o 
  -2   6   4    29793.42    30983.31    699.94 o 
  -1   6   4      562.80      584.30     10.38 o 
   0   6   4    23585.00    24346.94    231.75 o 
   1   6   4     1905.07     1953.53     28.80 o 
   2   6   4     8485.00     8484.14    100.09 o 
   3   6   4     6315.78     6214.52    183.08 o 
   4   6   4    14712.74    14678.42    425.38 o 
   5   6   4     1075.23     1030.21     29.59 o 
   6   6   4     5373.80     5160.79    114.97 o 
   7   6   4     2730.24     2703.84     86.31 o 
   8   6   4     2108.06     2040.99     63.84 o 
  -9   7   4      162.92      180.51     17.47 o 
  -8   7   4      469.18      469.80     27.40 o 
  -7   7   4     1128.32     1165.78     27.09 o 
  -6   7   4      691.10      635.72     16.50 o 
  -5   7   4     1718.03     1670.45     36.21 o 
  -4   7   4        7.11       15.13      3.70 o 
  -3   7   4     2265.50     2253.92     81.33 o 
  -2   7   4     2335.95     2352.92     41.40 o 
  -1   7   4     9048.51     9026.08     96.16 o 
   0   7   4      805.74      905.36     13.23 o 
   1   7   4      614.26      631.97     12.00 o 
   2   7   4       83.87      107.60      4.76 o 
   3   7   4     5188.81     5164.02     65.92 o 
   4   7   4     1452.06     1466.39     60.82 o 
   5   7   4     1369.35     1332.19     48.17 o 
   6   7   4       24.52       27.14      5.10 o 
   7   7   4       32.10       49.45      8.43 o 
   8   7   4      745.07      711.09     61.83 o 
  -9   8   4       57.56       80.33     13.97 o 
  -8   8   4     4121.60     4021.70    113.79 o 
  -7   8   4      164.45      142.09     14.56 o 
  -6   8   4     5727.87     5440.35     92.62 o 
  -5   8   4        3.97       14.98      3.88 o 
  -4   8   4     5615.94     5032.50    226.39 o 
  -3   8   4      149.96      143.42      7.04 o 
  -2   8   4     6905.77     6953.85    129.54 o 
  -1   8   4      421.19      430.79      9.21 o 
   0   8   4     4287.17     4029.78     39.50 o 
   1   8   4     1824.53     1842.17     27.35 o 
   2   8   4     6059.76     6159.85     82.80 o 
   3   8   4     3437.25     3409.19     47.14 o 
   4   8   4     5950.38     5946.57     76.52 o 
   5   8   4     1761.09     1682.92     34.71 o 
   6   8   4     2517.02     2442.18     92.73 o 
   7   8   4     1354.38     1298.23     57.28 o 
   8   8   4     1318.02     1280.78     41.29 o 
  -9   9   4     6164.80     5795.63    157.60 o 
  -8   9   4        2.12        4.66      5.24 o 
  -7   9   4     8353.32     7789.70    194.35 o 
  -6   9   4        5.70        9.89      5.24 o 
  -5   9   4    11982.03    10759.53    556.24 o 
  -4   9   4        2.84       66.35      9.89 o 
  -3   9   4    18995.89    18839.84    636.19 o 
  -2   9   4      565.99      573.82     11.94 o 
  -1   9   4    13019.57    13430.52    276.95 o 
   0   9   4     1600.33     1661.93     22.03 o 
   1   9   4    10880.47    11137.21    106.73 o 
   2   9   4     3095.85     3007.54     35.47 o 
   3   9   4    13818.18    13656.31    140.52 o 
   4   9   4     3314.39     3276.50     47.58 o 
   5   9   4     7172.49     7088.16    182.94 o 
   6   9   4     2406.38     2439.34     57.65 o 
   7   9   4     2432.51     2368.46    216.36 o 
  -8  10   4      812.76      855.91     40.84 o 
  -7  10   4        1.94        9.89      5.82 o 
  -6  10   4     1643.63     1616.60     56.19 o 
  -5  10   4       68.05       84.69     13.10 o 
  -4  10   4       86.02       90.37      7.11 o 
  -3  10   4       99.74      100.21      5.23 o 
  -2  10   4      662.34      699.28     19.88 o 
  -1  10   4        0.92        7.69      2.49 o 
   0  10   4      184.04      212.03      6.55 o 
   1  10   4      375.70      361.43      7.96 o 
   2  10   4       11.09       23.19      3.11 o 
   3  10   4     1540.86     1527.89     37.28 o 
   4  10   4     1414.86     1410.92     26.30 o 
   5  10   4       77.29       84.92      7.58 o 
   6  10   4      582.85      604.14     24.74 o 
   7  10   4      100.82       95.50     11.31 o 
  -8  11   4      218.29      241.69     21.55 o 
  -7  11   4     2871.72     2706.69     85.15 o 
  -6  11   4      507.65      424.41     25.65 o 
  -5  11   4     4528.59     3815.46    225.79 o 
  -4  11   4       38.45       47.43      4.09 o 
  -3  11   4    11176.03    11106.51    283.73 o 
  -2  11   4       40.93       51.00      4.43 o 
  -1  11   4     4757.73     4672.03    108.12 o 
   0  11   4     3032.47     3051.91     35.96 o 
   1  11   4    10418.17    10804.03    105.94 o 
   2  11   4      209.36      233.71      7.45 o 
   3  11   4     3100.37     3075.03     38.08 o 
   4  11   4      737.06      772.90     16.71 o 
   5  11   4     1943.28     1892.01     38.63 o 
   6  11   4     3005.38     2936.63    161.84 o 
   7  11   4     3065.81     3094.33    156.80 o 
  -7  12   4        0.45       13.97      8.15 o 
  -6  12   4     9885.27     8838.21    217.94 o 
  -5  12   4      172.77      155.47      7.37 o 
  -4  12   4     6718.86     6442.35     92.77 o 
  -3  12   4     2456.64     2434.11     41.16 o 
  -2  12   4    12117.23    11917.48    545.55 o 
  -1  12   4      580.92      561.65     12.54 o 
   0  12   4    10743.94    10698.23    111.99 o 
   1  12   4      677.69      702.77     13.90 o 
   2  12   4     5883.47     6081.52     65.59 o 
   3  12   4     2946.21     3006.76     37.93 o 
   4  12   4     6455.00     6439.83     83.31 o 
   5  12   4      709.76      716.56     19.02 o 
   6  12   4     3460.67     3377.75    179.67 o 
  -7  13   4      635.12      565.61     32.65 o 
  -6  13   4        0.26        6.98      5.82 o 
  -5  13   4       92.98      108.93      7.01 o 
  -4  13   4       60.43       63.31      5.43 o 
  -3  13   4      873.73      874.52     21.33 o 
  -2  13   4      534.43      557.30     16.81 o 
  -1  13   4     1580.57     1550.33     32.16 o 
   0  13   4      718.97      722.50     14.04 o 
   1  13   4      158.56      190.05      8.40 o 
   2  13   4       84.99      100.62      6.26 o 
   3  13   4      466.70      498.80     14.00 o 
   4  13   4       39.32       47.47      5.30 o 
   5  13   4      383.75      436.80     18.08 o 
   6  13   4       93.41      107.37      8.53 o 
  -6  14   4     5310.85     4969.03    132.76 o 
  -5  14   4      272.13      254.93     10.52 o 
  -4  14   4     5182.98     5020.66    127.89 o 
  -3  14   4      616.54      621.53     17.03 o 
  -2  14   4     3531.30     3530.98    134.81 o 
  -1  14   4      332.67      338.16     10.23 o 
   0  14   4     5493.76     5461.04     66.14 o 
   1  14   4     1085.35     1119.37     19.20 o 
   2  14   4     3593.20     3743.72     50.60 o 
   3  14   4      757.31      746.77     17.76 o 
   4  14   4     2011.53     2089.74     39.10 o 
   5  14   4     1507.83     1521.70     36.31 o 
  -6  15   4       28.00       38.94      5.91 o 
  -5  15   4     4964.71     4829.54     75.85 o 
  -4  15   4        7.57       13.47      2.83 o 
  -3  15   4     7690.29     7683.06    212.56 o 
  -2  15   4      164.43      172.04      9.32 o 
  -1  15   4     5720.74     5721.72    130.83 o 
   0  15   4     1552.09     1563.33     31.75 o 
   1  15   4     6625.21     6749.85     72.52 o 
   2  15   4      997.47      998.83     20.69 o 
   3  15   4     4464.94     4622.21     60.61 o 
   4  15   4     2240.24     2311.89     40.47 o 
   5  15   4     3776.78     3854.90     87.76 o 
  -5  16   4      569.94      526.03     22.77 o 
  -4  16   4        0.69        9.31      3.36 o 
  -3  16   4       87.64      101.14      7.76 o 
  -2  16   4      294.14      300.16     11.11 o 
  -1  16   4        5.16        7.36      2.99 o 
   0  16   4       48.13       58.10      5.30 o 
   1  16   4       80.46       97.65      9.16 o 
   2  16   4        9.71       21.07      4.05 o 
   3  16   4      315.75      331.71     12.94 o 
   4  16   4      646.55      654.19     19.22 o 
  -4  17   4       59.21       56.39      5.26 o 
  -3  17   4     6005.04     5931.31     92.30 o 
  -2  17   4       17.33       26.87      5.63 o 
  -1  17   4     3179.64     3230.92     55.39 o 
   0  17   4     1942.42     1973.66     32.27 o 
   1  17   4     6102.41     6330.72     98.10 o 
   2  17   4      254.04      266.09     13.20 o 
   3  17   4     3639.71     3721.14     56.74 o 
  -2  18   4     5554.95     5487.75    142.41 o 
  -1  18   4      366.74      369.16     15.47 o 
   0  18   4     5112.56     5135.06     83.10 o 
   1  18   4      166.96      191.45     15.54 o 
 -10   1   5     5296.74     5741.04    105.52 o 
  -9   1   5       22.14       30.05      5.76 o 
  -8   1   5    13617.00    15246.39    245.20 o 
  -7   1   5       30.01       44.98      4.89 o 
  -6   1   5    10225.65    10887.41    238.72 o 
  -5   1   5      882.00      929.34     20.37 o 
  -4   1   5    16451.24    17333.87    270.63 o 
  -3   1   5      936.88      986.86     16.65 o 
  -2   1   5    26592.26    28688.79    378.81 o 
  -1   1   5     2777.76     2866.83     26.84 o 
   0   1   5     8567.03     8648.54     70.21 o 
   1   1   5     7314.09     7086.35     64.20 o 
   2   1   5    12972.81    12550.03    143.54 o 
   3   1   5     3828.57     3721.18     49.77 o 
   4   1   5     7218.84     7013.54     86.96 o 
   5   1   5     3835.33     3695.29     52.40 o 
   6   1   5     1395.82     1406.54     31.74 o 
   7   1   5     3725.85     3837.91     82.46 o 
   8   1   5     3075.04     3174.73     74.77 o 
 -10   2   5        0.69        5.49      4.31 o 
  -9   2   5     5693.54     6122.80    108.90 o 
  -8   2   5      186.71      206.04     10.68 o 
  -7   2   5     5433.18     5954.19    315.19 o 
  -6   2   5       14.28       18.20      3.22 o 
  -5   2   5    11108.49    12118.69    217.60 o 
  -4   2   5     3734.10     3793.16     79.13 o 
  -3   2   5    16110.66    16709.45    213.80 o 
  -2   2   5       75.11      110.88      3.55 o 
  -1   2   5     9890.13    10044.96    116.51 o 
   0   2   5     7612.89     7747.51     63.29 o 
   1   2   5    10824.31    10763.02     94.61 o 
   2   2   5     1823.89     1768.78     26.87 o 
   3   2   5    21201.10    21292.68    239.05 o 
   4   2   5      630.35      627.75     15.02 o 
   5   2   5     1024.13      970.21     20.66 o 
   6   2   5     4493.27     4384.95    115.15 o 
   7   2   5     5164.99     4970.78     81.45 o 
   8   2   5     2394.36     2416.15    138.35 o 
  -9   3   5      141.56      171.80     10.86 o 
  -8   3   5      235.45      274.17     12.27 o 
  -7   3   5       64.94       88.79      6.55 o 
  -6   3   5       44.09       72.72     30.27 o 
  -5   3   5      169.22      195.45      7.11 o 
  -4   3   5      406.79      449.32     26.85 o 
  -3   3   5      905.41      938.24     22.24 o 
  -2   3   5     1323.49     1389.76     17.85 o 
  -1   3   5      475.46      528.17     11.61 o 
   0   3   5       24.36       34.11      3.38 o 
   1   3   5       19.67       45.85      4.58 o 
   2   3   5        5.61       14.74      2.46 o 
   3   3   5      446.32      434.02     11.44 o 
   4   3   5      569.53      541.24     13.84 o 
   5   3   5       39.52       43.14      5.47 o 
   6   3   5       40.06       57.85      9.79 o 
   7   3   5        1.37        3.26      4.06 o 
   8   3   5      255.56      233.80     16.87 o 
  -9   4   5     7492.50     8133.31    328.05 o 
  -8   4   5        3.73        4.00      3.07 o 
  -7   4   5     7879.66     8638.09    469.70 o 
  -6   4   5      299.05      314.28     11.94 o 
  -5   4   5    10909.45    11409.35    224.27 o 
  -4   4   5     1146.56     1125.66     24.04 o 
  -3   4   5    22142.86    22337.90    247.36 o 
  -2   4   5      770.34      864.85     12.62 o 
  -1   4   5     4956.30     5053.91     57.97 o 
   0   4   5      602.89      607.73     10.12 o 
   1   4   5    17198.38    17479.65    150.25 o 
   2   4   5     6148.93     6005.94     73.64 o 
   3   4   5    10203.98    10022.84    154.88 o 
   4   4   5     1269.70     1209.58     26.57 o 
   5   4   5     4594.12     4437.38     70.85 o 
   6   4   5     4407.05     4349.52     98.16 o 
   7   4   5     4094.32     4111.14     71.96 o 
   8   4   5     2457.56     2533.48     64.41 o 
  -9   5   5       59.45       68.11     12.22 o 
  -8   5   5     9690.85    10264.11    245.51 o 
  -7   5   5      108.39      135.69      7.22 o 
  -6   5   5     5383.30     5594.37    474.59 o 
  -5   5   5     1200.21     1201.45     39.78 o 
  -4   5   5    10830.34    10589.92    235.06 o 
  -3   5   5     1124.65     1142.89     14.76 o 
  -2   5   5    11551.84    11886.84    111.01 o 
  -1   5   5        5.91       25.09      2.78 o 
   0   5   5     6805.87     6990.00     82.77 o 
   1   5   5     5414.98     5230.57     49.67 o 
   2   5   5    11898.42    11951.59    121.86 o 
   3   5   5     2979.64     3057.24     53.85 o 
   4   5   5     4842.78     4663.42     97.01 o 
   5   5   5      968.82      993.40     33.98 o 
   6   5   5     2270.59     2253.24     57.77 o 
   7   5   5     2953.02     2882.71     87.14 o 
   8   5   5     3056.53     3067.17    116.57 o 
  -9   6   5      154.23      174.10     17.47 o 
  -8   6   5       17.95       23.86      8.15 o 
  -7   6   5       25.37      121.65     12.80 o 
  -6   6   5      301.88      301.23     18.65 o 
  -5   6   5     1102.52     1079.78     38.00 o 
  -4   6   5       18.91       24.89      3.67 o 
  -3   6   5      102.69      115.42      3.90 o 
  -2   6   5       66.83       57.08      2.38 o 
  -1   6   5      135.77      155.07      4.96 o 
   0   6   5      610.92      637.30      9.24 o 
   1   6   5     1810.47     1760.43     20.62 o 
   2   6   5        1.21        7.23      2.39 o 
   3   6   5      253.02      258.62     10.65 o 
   4   6   5      933.10      946.98     23.34 o 
   5   6   5      579.64      593.46     18.62 o 
   6   6   5       65.22       77.97      7.92 o 
   7   6   5      242.07      260.32     25.04 o 
   8   6   5      170.97      170.53     22.13 o 
  -9   7   5        0.22        7.57      6.40 o 
  -8   7   5     9813.58     9829.91    239.37 o 
  -7   7   5        8.18       18.04      6.40 o 
  -6   7   5     5729.20     5751.70    144.97 o 
  -5   7   5      535.98      534.24     25.08 o 
  -4   7   5    13059.86    12542.35    205.38 o 
  -3   7   5     4581.01     4560.95    131.44 o 
  -2   7   5    21299.21    21807.46    419.78 o 
  -1   7   5      805.60      846.83     14.56 o 
   0   7   5     9641.88     9553.85     93.08 o 
   1   7   5     3385.92     3459.88     50.50 o 
   2   7   5     9886.32     9862.03     96.52 o 
   3   7   5     5233.58     5362.29     80.30 o 
   4   7   5     9306.58     9297.00    131.44 o 
   5   7   5     1836.27     1816.93     56.31 o 
   6   7   5     3132.31     3116.51     74.90 o 
   7   7   5     2527.02     2451.92    148.98 o 
  -9   8   5     6158.79     6183.79    165.30 o 
  -8   8   5      127.95      137.99     15.72 o 
  -7   8   5     6362.29     6102.14    156.88 o 
  -6   8   5      125.92       97.24     11.65 o 
  -5   8   5     3563.04     3543.38     95.56 o 
  -4   8   5      900.12      815.75     23.91 o 
  -3   8   5    22461.35    22749.78    797.89 o 
  -2   8   5      523.94      537.07     11.43 o 
  -1   8   5     5315.54     5377.52     61.64 o 
   0   8   5     1421.07     1456.48     20.38 o 
   1   8   5     4466.32     4553.71     90.84 o 
   2   8   5     4578.95     4606.78     67.20 o 
   3   8   5     6270.70     6313.47     71.22 o 
   4   8   5      297.08      309.32     12.88 o 
   5   8   5     2264.34     2260.34     44.13 o 
   6   8   5     4441.34     4469.68    108.95 o 
   7   8   5      885.84      878.19     59.23 o 
  -8   9   5       89.23      119.34     15.72 o 
  -7   9   5      120.46      125.76     13.97 o 
  -6   9   5     1773.39     1719.21     57.97 o 
  -5   9   5      235.41      232.42     16.89 o 
  -4   9   5      495.35      492.47     22.75 o 
  -3   9   5       81.25       98.83      5.88 o 
  -2   9   5     1248.97     1287.11     23.54 o 
  -1   9   5     1835.39     1860.57     29.43 o 
   0   9   5      645.16      669.61     12.52 o 
   1   9   5       13.16       19.26      2.87 o 
   2   9   5       52.46       56.38      4.03 o 
   3   9   5      439.34      448.17     11.68 o 
   4   9   5      762.95      779.58     21.99 o 
   5   9   5      768.77      805.02     27.60 o 
   6   9   5       84.54       94.38     11.02 o 
   7   9   5       15.94       27.48      9.31 o 
  -8  10   5       23.84       32.59      9.89 o 
  -7  10   5     6917.24     6810.65    175.43 o 
  -6  10   5      719.06      648.74     32.09 o 
  -5  10   5    13584.73    13157.99    270.62 o 
  -4  10   5      221.11      233.96     14.64 o 
  -3  10   5    10466.30    10477.55    353.70 o 
  -2  10   5      577.40      577.40     20.51 o 
  -1  10   5    10938.23    11125.20    162.80 o 
   0  10   5     5081.70     5037.69     54.32 o 
   1  10   5     8908.21     9125.42     91.50 o 
   2  10   5     1769.36     1754.43     27.86 o 
   3  10   5     6275.42     6255.19     67.27 o 
   4  10   5     4598.36     4666.01     57.83 o 
   5  10   5     3850.37     3922.90     84.84 o 
   6  10   5     2472.00     2459.35    127.55 o 
  -8  11   5     3721.24     3674.84    110.61 o 
  -7  11   5      181.65      186.93     18.05 o 
  -6  11   5     2332.74     2203.15     72.13 o 
  -5  11   5     1005.60     1042.87     36.21 o 
  -4  11   5     4132.79     4124.75    148.26 o 
  -3  11   5      888.09      860.25     18.92 o 
  -2  11   5     6259.65     6299.02    129.01 o 
  -1  11   5       19.92       38.64     16.11 o 
   0  11   5     3072.84     3117.13     41.24 o 
   1  11   5     2176.68     2229.89     29.70 o 
   2  11   5     5829.82     6025.93     71.82 o 
   3  11   5     1215.92     1263.94     23.77 o 
   4  11   5     3824.23     3914.77     50.88 o 
   5  11   5      243.95      257.31     17.19 o 
   6  11   5     1697.06     1725.56     85.99 o 
  -7  12   5      291.69      312.22     24.47 o 
  -6  12   5      513.31      488.30     15.07 o 
  -5  12   5     2440.92     2395.82     47.50 o 
  -4  12   5      133.89      140.55      7.07 o 
  -3  12   5        4.89       18.91      3.13 o 
  -2  12   5      799.48      807.13     17.00 o 
  -1  12   5     1619.33     1638.67     27.68 o 
   0  12   5     1013.73     1033.37     17.70 o 
   1  12   5     2327.79     2294.21     30.82 o 
   2  12   5       81.69       91.62      5.72 o 
   3  12   5       65.35       86.86      7.00 o 
   4  12   5     1202.01     1241.98     24.93 o 
   5  12   5      389.85      424.79     14.74 o 
   6  12   5       82.59       76.35      9.14 o 
  -7  13   5       33.88       33.76     11.06 o 
  -6  13   5     8747.83     8285.38    222.56 o 
  -5  13   5      175.97      185.67      9.06 o 
  -4  13   5     6917.03     6909.04    247.92 o 
  -3  13   5     1055.24     1069.63     32.84 o 
  -2  13   5     8084.73     8224.35    161.68 o 
  -1  13   5      947.17      956.09     18.54 o 
   0  13   5     8220.82     8523.80     96.74 o 
   1  13   5      893.17      890.81     16.83 o 
   2  13   5     5851.86     5960.18     66.12 o 
   3  13   5     1990.56     2008.40     35.93 o 
   4  13   5     4775.74     4857.38     79.67 o 
   5  13   5     1859.01     1921.29     42.42 o 
  -6  14   5       73.45       75.82      6.71 o 
  -5  14   5     3544.42     3579.26    118.56 o 
  -4  14   5      570.38      584.35     38.51 o 
  -3  14   5     3340.11     3490.66    114.78 o 
  -2  14   5        2.51        9.29      2.80 o 
  -1  14   5     3825.27     3802.97     97.17 o 
   0  14   5     1563.44     1575.63     43.95 o 
   1  14   5     2282.64     2363.15     32.40 o 
   2  14   5      526.41      561.64     13.68 o 
   3  14   5     2791.75     2856.96     46.05 o 
   4  14   5      769.17      820.63     40.53 o 
   5  14   5      740.37      730.19     24.39 o 
  -5  15   5      136.34      162.18     16.01 o 
  -4  15   5      835.48      813.52     44.59 o 
  -3  15   5      182.70      208.35     10.13 o 
  -2  15   5      147.65      171.63      8.36 o 
  -1  15   5      266.60      274.33     12.12 o 
   0  15   5     1716.67     1769.86     40.72 o 
   1  15   5        2.79       10.04      2.78 o 
   2  15   5      231.98      245.08      9.72 o 
   3  15   5      894.03      889.59     23.50 o 
   4  15   5      441.45      452.69     16.15 o 
  -4  16   5        3.61        8.32      3.75 o 
  -3  16   5     4889.19     4843.31    204.70 o 
  -2  16   5     1282.67     1346.46     26.75 o 
  -1  16   5     6107.00     6201.44    119.14 o 
   0  16   5     2513.11     2537.05     41.63 o 
   1  16   5     8432.46     8610.35     97.18 o 
   2  16   5     1277.75     1323.21     27.79 o 
   3  16   5     2654.79     2787.07     46.54 o 
  -3  17   5       24.90       27.07      4.67 o 
  -2  17   5     2372.20     2439.49     68.63 o 
  -1  17   5      304.04      319.63     12.26 o 
   0  17   5     1054.96     1082.28     24.28 o 
   1  17   5      722.49      743.89     22.72 o 
   2  17   5     1620.84     1645.59     37.46 o 
  -9   0   6      139.60      167.69     15.14 o 
  -8   0   6     6318.70     6872.38    166.33 o 
  -7   0   6      356.98      375.86     18.65 o 
  -6   0   6    17385.91    18553.37    411.04 o 
  -5   0   6     7782.36     8401.50    191.65 o 
  -4   0   6    14626.58    16136.52    356.96 o 
  -3   0   6      201.35      277.89     13.40 o 
  -2   0   6    13721.61    14284.56    262.17 o 
  -1   0   6     8856.42     8784.74    142.44 o 
   0   0   6    13588.69    13961.97    234.41 o 
   1   0   6     5979.35     5684.28     69.52 o 
   2   0   6     9680.93     9722.13    162.19 o 
   3   0   6     2882.12     2868.82     58.74 o 
   4   0   6     5336.41     5053.76     94.94 o 
   5   0   6     4590.78     4487.22     88.68 o 
   6   0   6     4422.98     4393.23     89.77 o 
   7   0   6     2737.15     2744.59     93.91 o 
  -9   1   6     1905.73     2115.99     46.15 o 
  -8   1   6       64.25       74.22      6.78 o 
  -7   1   6      555.80      653.28     18.54 o 
  -6   1   6     1227.37     1255.46     27.25 o 
  -5   1   6     7431.00     7987.65    129.13 o 
  -4   1   6      656.20      699.53     17.10 o 
  -3   1   6     5077.92     5273.99     71.37 o 
  -2   1   6       80.88      101.00     10.67 o 
  -1   1   6     4570.58     4699.66     47.49 o 
   0   1   6     4629.56     4764.96     41.33 o 
   1   1   6     5227.16     5330.13     46.47 o 
   2   1   6       29.33       35.07      3.70 o 
   3   1   6     2213.35     2180.00     33.77 o 
   4   1   6      749.67      742.54     18.54 o 
   5   1   6      212.92      207.90      9.38 o 
   6   1   6     1186.54     1216.87     27.33 o 
   7   1   6     1281.70     1286.59     33.05 o 
  -9   2   6       26.98       43.57      6.29 o 
  -8   2   6     5347.50     5919.68    189.49 o 
  -7   2   6      380.45      412.55     13.94 o 
  -6   2   6     3896.24     4178.02     82.98 o 
  -5   2   6      496.30      535.29     14.28 o 
  -4   2   6     3244.27     3268.41     85.32 o 
  -3   2   6      525.05      549.21     16.84 o 
  -2   2   6     3217.83     3276.96     42.21 o 
  -1   2   6     1717.09     1691.57     23.06 o 
   0   2   6     3479.50     3429.04     31.07 o 
   1   2   6     3045.32     3025.94     28.84 o 
   2   2   6      861.11      857.37     17.02 o 
   3   2   6     1007.58      996.84     21.34 o 
   4   2   6     1947.72     1917.32     32.09 o 
   5   2   6     1446.25     1443.64     27.71 o 
   6   2   6     1742.12     1725.51     42.94 o 
   7   2   6      862.92      924.84     27.28 o 
  -9   3   6     8623.03     9209.07    224.52 o 
  -8   3   6        7.06       15.66      4.05 o 
  -7   3   6     6486.08     7193.61    306.19 o 
  -6   3   6     1908.43     1966.78     37.97 o 
  -5   3   6    20527.43    22193.65    344.82 o 
  -4   3   6       53.24       67.25      4.31 o 
  -3   3   6    14661.53    15481.81    206.98 o 
  -2   3   6      872.64      818.98     12.86 o 
  -1   3   6     7958.55     8152.61    142.47 o 
   0   3   6    12365.05    12604.74    120.79 o 
   1   3   6    23229.92    23362.55    185.43 o 
   2   3   6     2390.61     2398.60     31.24 o 
   3   3   6     6110.06     6074.28     80.69 o 
   4   3   6     5167.92     5024.60     67.21 o 
   5   3   6     4436.59     4315.02     61.11 o 
   6   3   6     6526.96     6622.54    102.27 o 
   7   3   6     5773.45     5786.01    103.69 o 
  -9   4   6      135.75      163.03     16.88 o 
  -8   4   6      172.11      234.09     18.05 o 
  -7   4   6       63.76       63.45      9.90 o 
  -6   4   6     3080.86     3100.91     55.23 o 
  -5   4   6      301.23      351.54     13.69 o 
  -4   4   6     3976.56     3947.76     55.46 o 
  -3   4   6      218.71      227.03      7.23 o 
  -2   4   6       73.17      134.04     27.43 o 
  -1   4   6     1714.62     1744.37     24.10 o 
   0   4   6     1566.40     1536.94     19.90 o 
   1   4   6      723.26      702.64      9.78 o 
   2   4   6     4577.94     4468.26     48.24 o 
   3   4   6     1858.60     1850.56     30.41 o 
   4   4   6      884.17      841.51     19.11 o 
   5   4   6     1611.29     1588.00     39.21 o 
   6   4   6     1192.19     1222.72     34.12 o 
   7   4   6      183.57      189.51     14.20 o 
  -9   5   6     1495.38     1626.95     59.05 o 
  -8   5   6        5.18       11.64      6.98 o 
  -7   5   6     3587.11     3553.43     97.79 o 
  -6   5   6      123.21      137.41     12.23 o 
  -5   5   6     4863.61     4700.58    145.01 o 
  -4   5   6       74.61       78.44      4.15 o 
  -3   5   6     4731.96     4774.36     73.89 o 
  -2   5   6     3425.63     3462.14     40.06 o 
  -1   5   6     5711.62     5781.78     65.07 o 
   0   5   6      146.50      134.53      4.51 o 
   1   5   6    10736.31    10733.54     95.96 o 
   2   5   6     1786.37     1820.22     24.45 o 
   3   5   6     1437.68     1485.22     26.34 o 
   4   5   6     2190.44     2172.00     41.66 o 
   5   5   6     2314.04     2234.88     44.26 o 
   6   5   6     2200.26     2157.12     77.41 o 
   7   5   6     1108.37     1125.20     35.39 o 
  -9   6   6       19.05       30.27      9.89 o 
  -8   6   6     8785.28     9041.01    221.82 o 
  -7   6   6     1067.05     1026.81     40.89 o 
  -6   6   6     9154.98     8961.98    213.91 o 
  -5   6   6      990.65      979.14     36.81 o 
  -4   6   6    18732.27    18986.99    254.83 o 
  -3   6   6     3339.53     3263.85     42.49 o 
  -2   6   6    10846.20    11218.13    115.19 o 
  -1   6   6     2838.70     2904.45     36.84 o 
   0   6   6    19480.72    20022.10    184.73 o 
   1   6   6     2212.97     2239.56     29.65 o 
   2   6   6     8367.12     8411.91     92.23 o 
   3   6   6     2410.00     2482.87     38.37 o 
   4   6   6     3799.55     3933.46     65.06 o 
   5   6   6     5298.75     5499.96    136.99 o 
   6   6   6     3868.34     3802.15    157.43 o 
   7   6   6     2237.77     2238.13     50.27 o 
  -9   7   6     1564.28     1601.39     60.80 o 
  -8   7   6        2.51       14.55      7.57 o 
  -7   7   6      693.29      706.99     33.25 o 
  -6   7   6     2116.70     2013.98     63.91 o 
  -5   7   6     1154.92     1194.30     29.72 o 
  -4   7   6        0.55        8.30      2.09 o 
  -3   7   6     3541.68     3466.10     49.95 o 
  -2   7   6      341.49      344.05      7.71 o 
  -1   7   6      374.73      409.98      8.67 o 
   0   7   6     1918.48     1981.42     23.48 o 
   1   7   6     3179.06     3275.80     82.99 o 
   2   7   6       17.91       36.03      4.36 o 
   3   7   6       19.85       26.44      5.36 o 
   4   7   6        3.18       13.80      4.11 o 
   5   7   6      563.76      571.54     19.60 o 
   6   7   6     1244.14     1288.49     32.72 o 
   7   7   6      606.72      587.94     26.80 o 
  -8   8   6     5917.96     5837.20    155.22 o 
  -7   8   6       34.70       37.83      9.31 o 
  -6   8   6     4859.03     4883.80    128.97 o 
  -5   8   6      295.17      292.59     13.38 o 
  -4   8   6     2373.86     2418.99    103.27 o 
  -3   8   6     1088.25     1140.72     35.44 o 
  -2   8   6     8648.61     8892.49    105.83 o 
  -1   8   6      972.91      966.53     17.14 o 
   0   8   6     2646.91     2744.65     33.34 o 
   1   8   6     2747.28     2751.09     37.34 o 
   2   8   6     1631.88     1602.17     25.83 o 
   3   8   6     1817.18     1891.49     30.09 o 
   4   8   6     2978.42     2989.13     46.40 o 
   5   8   6     1169.15     1199.95     30.70 o 
   6   8   6     1322.80     1327.75     41.48 o 
  -8   9   6       21.60       14.55      7.57 o 
  -7   9   6     8460.91     7914.70    198.93 o 
  -6   9   6     1068.70     1043.73     42.64 o 
  -5   9   6    10962.55    11146.45    186.01 o 
  -4   9   6      143.79      153.39      5.96 o 
  -3   9   6     5547.67     5559.94    152.60 o 
  -2   9   6     2756.19     2745.02     39.07 o 
  -1   9   6     7599.99     7562.65     85.29 o 
   0   9   6     6773.31     6696.94     69.59 o 
   1   9   6     9288.10     9543.92     95.72 o 
   2   9   6     2096.61     2156.74     33.38 o 
   3   9   6     3103.50     3152.27     43.71 o 
   4   9   6     4075.27     4261.26     61.05 o 
   5   9   6     4734.83     4896.83     96.67 o 
   6   9   6     3868.73     4005.97    288.50 o 
  -8  10   6      188.62      258.55     22.13 o 
  -7  10   6       62.28       81.49     12.81 o 
  -6  10   6      558.82      543.99     29.74 o 
  -5  10   6       70.87       70.18      7.79 o 
  -4  10   6     2577.28     2679.87    131.35 o 
  -3  10   6        2.10        8.88      2.32 o 
  -2  10   6       84.13       97.11      5.51 o 
  -1  10   6      407.23      408.95     11.41 o 
   0  10   6     2301.00     2333.38     30.36 o 
   1  10   6        2.62        7.99      2.35 o 
   2  10   6     1373.51     1402.39     24.78 o 
   3  10   6      146.72      144.39      7.77 o 
   4  10   6       15.43       34.13     11.44 o 
   5  10   6     1442.37     1484.40     30.98 o 
   6  10   6      752.35      754.16     50.16 o 
  -7  11   6     4029.36     3875.36    113.69 o 
  -6  11   6      560.23      560.29     31.48 o 
  -5  11   6     6300.19     6225.96    230.18 o 
  -4  11   6     1369.06     1398.58     81.57 o 
  -3  11   6     2988.79     3096.81    102.19 o 
  -2  11   6      954.78      984.46     32.79 o 
  -1  11   6     8277.29     8328.50    161.99 o 
   0  11   6     1395.86     1378.13     21.76 o 
   1  11   6     2352.01     2397.68     32.08 o 
   2  11   6     1075.98     1115.75     21.78 o 
   3  11   6     3675.45     3805.91     51.92 o 
   4  11   6     1474.70     1541.96     33.09 o 
   5  11   6      977.88     1005.23     36.10 o 
  -7  12   6       30.45       47.15     12.22 o 
  -6  12   6     7192.20     7041.42    183.19 o 
  -5  12   6      717.23      690.18     25.96 o 
  -4  12   6     8498.12     9025.31    476.46 o 
  -3  12   6      809.29      844.97     30.38 o 
  -2  12   6    10282.17    10451.34    323.93 o 
  -1  12   6     1635.16     1687.51     36.35 o 
   0  12   6     7362.24     7517.13     78.81 o 
   1  12   6     1234.04     1254.38     21.04 o 
   2  12   6     7667.40     7894.68     83.97 o 
   3  12   6     2150.08     2303.48     36.73 o 
   4  12   6     2618.46     2813.19     54.95 o 
   5  12   6     2734.33     2876.17     69.70 o 
  -6  13   6       47.01       63.45      9.25 o 
  -5  13   6      889.55      875.29     29.26 o 
  -4  13   6       10.59       20.93      4.11 o 
  -3  13   6       79.35       94.51      6.13 o 
  -2  13   6       25.20       33.31      4.23 o 
  -1  13   6      382.39      431.56     25.62 o 
   0  13   6      533.69      537.67     13.93 o 
   1  13   6      715.08      767.79     16.07 o 
   2  13   6      271.56      295.97      9.99 o 
   3  13   6       99.89      119.86      7.59 o 
   4  13   6      274.18      286.82     14.60 o 
  -5  14   6        2.92       10.18      3.57 o 
  -4  14   6     3040.91     3156.04    175.89 o 
  -3  14   6     1283.15     1314.79     55.24 o 
  -2  14   6     5476.77     5542.46    191.25 o 
  -1  14   6      233.93      238.03      9.26 o 
   0  14   6     1730.13     1813.10     30.10 o 
   1  14   6     2499.82     2536.23     34.94 o 
   2  14   6     3074.89     3134.66     44.14 o 
   3  14   6     3540.47     3730.81     51.32 o 
   4  14   6     3663.53     3690.15     66.96 o 
  -5  15   6     7297.43     7866.16    479.79 o 
  -4  15   6      292.34      300.59     25.95 o 
  -3  15   6     4001.89     4037.10    148.70 o 
  -2  15   6     1277.15     1276.76     50.77 o 
  -1  15   6     4220.62     4260.21    103.27 o 
   0  15   6     1542.94     1546.39     35.51 o 
   1  15   6     3943.88     3966.47     52.36 o 
   2  15   6     1663.92     1707.76     29.62 o 
   3  15   6     3644.95     3828.54     63.78 o 
  -3  16   6      487.01      475.54     14.79 o 
  -2  16   6        6.15       12.35      6.28 o 
  -1  16   6      355.53      362.04     13.46 o 
   0  16   6       10.95       14.75      3.89 o 
   1  16   6       76.36       71.43      6.23 o 
   2  16   6      147.06      165.99      9.80 o 
  -9   1   7      454.71      490.83     18.25 o 
  -8   1   7     5189.09     5893.68    102.89 o 
  -7   1   7      779.74      898.67     23.06 o 
  -6   1   7     9638.63    10428.00    168.53 o 
  -5   1   7      746.24      754.84     19.11 o 
  -4   1   7     4503.36     4497.29    119.14 o 
  -3   1   7     5680.76     5598.17    109.41 o 
  -2   1   7    12828.06    12844.61    197.97 o 
  -1   1   7     1846.24     1818.59     26.44 o 
   0   1   7     9150.84     9071.56     74.67 o 
   1   1   7     1408.18     1436.74     16.81 o 
   2   1   7     2651.05     2632.10     27.31 o 
   3   1   7     6291.44     6288.21     80.59 o 
   4   1   7     8172.92     8054.20    101.59 o 
   5   1   7     1505.12     1480.40     29.31 o 
   6   1   7     2396.37     2302.14     41.11 o 
   7   1   7     2254.40     2275.36     60.07 o 
  -9   2   7     5830.16     6603.23    167.55 o 
  -8   2   7      531.62      600.34     18.75 o 
  -7   2   7     8261.04     8982.58    147.72 o 
  -6   2   7      651.13      655.67     17.77 o 
  -5   2   7    10482.68    10358.44    166.57 o 
  -4   2   7      515.68      530.14     14.95 o 
  -3   2   7     6697.01     6653.44    110.55 o 
  -2   2   7     4808.50     4768.98     60.08 o 
  -1   2   7    11932.93    12162.79    142.90 o 
   0   2   7     1641.12     1642.47     19.61 o 
   1   2   7     5780.27     5844.19     68.64 o 
   2   2   7     3797.18     3712.13     35.70 o 
   3   2   7     1680.01     1654.28     32.89 o 
   4   2   7     7891.30     7707.27     97.96 o 
   5   2   7     4406.39     4477.39     64.43 o 
   6   2   7     1231.50     1246.73     32.04 o 
   7   2   7      880.08      927.40     28.65 o 
  -9   3   7       12.19       32.01      9.31 o 
  -8   3   7      369.92      395.05     23.31 o 
  -7   3   7       19.52       30.08      4.31 o 
  -6   3   7       20.00       43.98     10.19 o 
  -5   3   7       94.93       94.52      5.71 o 
  -4   3   7       34.12       38.02      3.87 o 
  -3   3   7      286.05      292.37      9.24 o 
  -2   3   7      104.13      155.80     16.64 o 
  -1   3   7       10.48       19.26      2.61 o 
   0   3   7       20.47       32.97      3.19 o 
   1   3   7      294.87      300.42      6.29 o 
   2   3   7      131.26      138.46      4.73 o 
   3   3   7      118.97      126.00      7.11 o 
   4   3   7       71.63       83.24      6.58 o 
   5   3   7       63.39       76.29      6.84 o 
   6   3   7      101.65      103.19      9.52 o 
   7   3   7      145.84      170.58     12.32 o 
  -9   4   7     4717.75     5068.02    137.48 o 
  -8   4   7     1014.06     1005.95     40.87 o 
  -7   4   7     8595.77     9152.43    219.61 o 
  -6   4   7      644.84      649.82     29.17 o 
  -5   4   7    12705.37    12300.54    409.99 o 
  -4   4   7      451.55      429.05     18.66 o 
  -3   4   7     8363.22     8288.11    135.29 o 
  -2   4   7     8359.27     8389.12    114.37 o 
  -1   4   7    10312.28    10404.13    111.32 o 
   0   4   7     3817.76     3833.10     42.25 o 
   1   4   7     9754.55     9607.84     87.06 o 
   2   4   7     3242.31     3195.34     34.90 o 
   3   4   7     3841.09     3841.61     62.75 o 
   4   4   7     7128.62     7100.49     91.84 o 
   5   4   7     2625.76     2617.99     83.13 o 
   6   4   7     2194.14     2250.67     47.35 o 
   7   4   7     1311.69     1345.61     35.85 o 
  -8   5   7     4179.92     4357.43    119.66 o 
  -7   5   7      896.24      916.41     38.52 o 
  -6   5   7     9271.14     9642.94    229.39 o 
  -5   5   7        8.82       64.60      9.31 o 
  -4   5   7     5177.91     5189.36    105.96 o 
  -3   5   7     5158.74     5030.17     84.01 o 
  -2   5   7     9507.20     9400.67    126.39 o 
  -1   5   7     3058.98     3115.03     39.55 o 
   0   5   7     7083.19     7098.64     71.74 o 
   1   5   7      682.00      674.16     16.12 o 
   2   5   7     1999.00     2052.06     27.84 o 
   3   5   7     6398.42     6346.58     67.70 o 
   4   5   7     6043.85     6193.40     95.21 o 
   5   5   7     1933.32     1976.38     42.03 o 
   6   5   7     1096.02     1087.30     36.48 o 
  -8   6   7       75.07       96.63     13.97 o 
  -7   6   7        5.33       18.04      7.57 o 
  -6   6   7       41.62       47.15      9.31 o 
  -5   6   7      797.34      834.07     35.02 o 
  -4   6   7      167.11      184.48     13.10 o 
  -3   6   7     1369.63     1363.85     24.88 o 
  -2   6   7      728.03      756.87     15.30 o 
  -1   6   7        1.03        8.21      2.97 o 
   0   6   7      534.09      532.20     11.21 o 
   1   6   7      528.20      527.12     12.71 o 
   2   6   7       37.69       41.91      3.88 o 
   3   6   7      858.05      877.68     18.64 o 
   4   6   7      147.41      157.83      8.91 o 
   5   6   7      316.04      344.17     15.57 o 
   6   6   7      433.42      438.42     18.60 o 
  -8   7   7     8078.62     8291.18    209.20 o 
  -7   7   7      609.27      602.95     32.07 o 
  -6   7   7     8892.32     9028.58    219.87 o 
  -5   7   7      670.52      624.79     30.34 o 
  -4   7   7     8023.14     7831.80    134.24 o 
  -3   7   7     2363.42     2320.81     37.82 o 
  -2   7   7     8899.74     9128.14    108.56 o 
  -1   7   7     2738.14     2783.80     41.82 o 
   0   7   7     7285.20     7453.52     82.07 o 
   1   7   7     2847.84     2865.49     38.80 o 
   2   7   7     4684.58     4697.73     66.01 o 
   3   7   7     4172.08     4286.01     55.16 o 
   4   7   7     3180.50     3267.23     50.18 o 
   5   7   7     3491.01     3638.19     69.95 o 
   6   7   7     1839.26     1873.74     49.78 o 
  -8   8   7      616.39      636.70     34.98 o 
  -7   8   7     6067.31     6212.04    162.46 o 
  -6   8   7     1129.24     1067.24     43.81 o 
  -5   8   7     4649.25     4534.86    122.39 o 
  -4   8   7      291.45      308.28     14.17 o 
  -3   8   7     1344.11     1348.67     33.88 o 
  -2   8   7     2513.83     2508.38     44.14 o 
  -1   8   7     9441.38     9857.78    122.92 o 
   0   8   7     1486.30     1486.90     24.81 o 
   1   8   7     4855.87     4951.07     60.85 o 
   2   8   7     1116.88     1132.39     24.77 o 
   3   8   7     1211.06     1260.49     27.49 o 
   4   8   7     2133.75     2221.61     40.97 o 
   5   8   7     3344.31     3480.26     54.73 o 
   6   8   7      855.68      911.60     28.06 o 
  -7   9   7      102.01      108.87     15.14 o 
  -6   9   7        5.24       13.39      6.98 o 
  -5   9   7     1401.34     1302.77     49.70 o 
  -4   9   7      647.17      658.92     15.48 o 
  -3   9   7       12.11       29.55      4.77 o 
  -2   9   7      316.37      314.89     11.52 o 
  -1   9   7        5.78       12.99      4.25 o 
   0   9   7        9.90       16.75      2.83 o 
   1   9   7     1468.64     1512.21     26.09 o 
   2   9   7     1052.70     1095.38     24.62 o 
   3   9   7       18.23       30.72      5.19 o 
   4   9   7       14.17       26.33      5.64 o 
   5   9   7      103.91      113.41     10.84 o 
  -7  10   7     6740.64     7013.57    184.04 o 
  -6  10   7      657.96      638.60     33.83 o 
  -5  10   7     8058.46     7911.83    198.84 o 
  -4  10   7     1439.64     1486.04     36.67 o 
  -3  10   7     5498.52     5486.00    128.83 o 
  -2  10   7     2406.00     2434.95     62.69 o 
  -1  10   7     7623.81     7836.97    121.30 o 
   0  10   7     3184.69     3249.06     39.81 o 
   1  10   7     5677.27     5726.19     63.07 o 
   2  10   7     2552.89     2650.01     44.57 o 
   3  10   7     4182.97     4371.95     65.92 o 
   4  10   7     2406.60     2581.11     51.45 o 
   5  10   7     2515.48     2602.76     53.70 o 
  -7  11   7      255.97      262.09     23.30 o 
  -6  11   7     6205.15     6018.47    161.28 o 
  -5  11   7        4.77       15.71      7.57 o 
  -4  11   7     3123.54     3153.76    164.65 o 
  -3  11   7      995.29      998.54     51.34 o 
  -2  11   7     3937.43     4028.06     99.35 o 
  -1  11   7     2177.88     2177.80     35.19 o 
   0  11   7     3675.64     3793.65     45.38 o 
   1  11   7      696.55      732.33     15.39 o 
   2  11   7     1391.30     1463.12     30.83 o 
   3  11   7     2835.15     2929.49     55.13 o 
   4  11   7     1792.59     1875.74     42.23 o 
  -6  12   7       78.85       97.80     15.14 o 
  -5  12   7      535.74      526.99     22.03 o 
  -4  12   7      422.61      459.18     33.92 o 
  -3  12   7     1855.53     1883.40    127.89 o 
  -2  12   7       13.07       14.48      4.35 o 
  -1  12   7       16.68       51.28      4.83 o 
   0  12   7      316.06      333.40     10.90 o 
   1  12   7      383.15      424.14     11.67 o 
   2  12   7      444.97      465.53     13.50 o 
   3  12   7      355.99      374.57     16.69 o 
   4  12   7      103.58      113.92     10.98 o 
  -5  13   7     1666.56     1648.08    101.19 o 
  -4  13   7     7964.08     8240.45    518.72 o 
  -3  13   7     2034.17     2044.64     99.10 o 
  -2  13   7     8091.53     8173.73    316.17 o 
  -1  13   7     1580.52     1580.03     49.67 o 
   0  13   7     4189.50     4306.31     91.00 o 
   1  13   7     3743.45     3892.52     52.07 o 
   2  13   7     4637.54     4776.26     63.56 o 
   3  13   7     3207.86     3304.21     53.36 o 
  -5  14   7     2061.77     2138.27     75.53 o 
  -4  14   7      454.83      500.47     19.61 o 
  -3  14   7     1856.80     1899.39    107.49 o 
  -2  14   7     1018.41     1052.51     45.50 o 
  -1  14   7     3807.40     3820.93     92.98 o 
   0  14   7      234.82      218.23     10.10 o 
   1  14   7     1210.83     1271.07     24.22 o 
   2  14   7      805.59      833.50     19.39 o 
  -3  15   7      347.08      336.42     23.14 o 
  -2  15   7     1001.10     1041.01     33.07 o 
  -1  15   7      146.77      165.01      9.05 o 
   0  15   7       93.70      105.36      9.24 o 
   1  15   7     1137.54     1148.71     23.54 o 
  -8   0   8    12786.02    14554.20    333.03 o 
  -7   0   8      330.54      339.08     19.23 o 
  -6   0   8     5135.14     5504.08    134.42 o 
  -5   0   8     2020.86     1902.33     55.11 o 
  -4   0   8    10089.08    10132.43    233.10 o 
  -3   0   8     8455.76     8209.55    191.74 o 
  -2   0   8    20924.10    20822.09    464.35 o 
  -1   0   8       31.79       48.31      8.15 o 
   0   0   8     7954.40     7935.10    113.65 o 
   1   0   8     8894.42     8960.70    106.64 o 
   2   0   8     4463.09     4436.50     59.52 o 
   3   0   8     3449.26     3427.41     49.88 o 
   4   0   8     5207.54     5301.72    103.62 o 
   5   0   8     2338.66     2309.49     57.83 o 
   6   0   8      686.22      743.73     31.20 o 
  -8   1   8      200.46      240.14     11.86 o 
  -7   1   8     2338.09     2417.70     48.96 o 
  -6   1   8      172.63      189.43      9.44 o 
  -5   1   8     1371.34     1310.26     29.55 o 
  -4   1   8     1740.39     1671.03     50.97 o 
  -3   1   8     2571.50     2454.72     47.78 o 
  -2   1   8     1607.80     1524.17     33.74 o 
  -1   1   8     2802.93     2625.70     52.43 o 
   0   1   8      339.08      351.29     12.86 o 
   1   1   8     1522.00     1472.38     17.54 o 
   2   1   8     1603.05     1599.96     19.53 o 
   3   1   8      801.55      823.34     13.47 o 
   4   1   8      746.43      748.61     19.25 o 
   5   1   8      620.76      616.03     18.20 o 
   6   1   8      892.46      909.33     24.07 o 
  -8   2   8     2328.05     2570.14     77.37 o 
  -7   2   8       32.24       45.22      5.28 o 
  -6   2   8     2565.06     2583.59     59.88 o 
  -5   2   8      923.58      918.45     30.66 o 
  -4   2   8     1507.73     1470.38     61.75 o 
  -3   2   8      421.18      410.69     14.11 o 
  -2   2   8     3444.77     3467.35     64.33 o 
  -1   2   8      458.83      425.46     12.73 o 
   0   2   8     1376.31     1342.34     21.00 o 
   1   2   8     3603.35     3500.74     37.01 o 
   2   2   8     2480.28     2383.85     25.92 o 
   3   2   8     2368.29     2329.76     26.46 o 
   4   2   8     1631.57     1572.46     30.42 o 
   5   2   8      607.01      635.17     18.64 o 
   6   2   8      631.71      622.12     19.46 o 
  -8   3   8      607.03      620.97     31.49 o 
  -7   3   8    10941.95    11528.87    271.53 o 
  -6   3   8      833.06      837.24     21.31 o 
  -5   3   8     6721.46     6368.82    165.92 o 
  -4   3   8     3760.74     3639.70    117.72 o 
  -3   3   8     8259.67     8113.64    501.52 o 
  -2   3   8     4638.31     4629.12     82.62 o 
  -1   3   8     6881.64     6766.41     98.16 o 
   0   3   8     5109.02     5010.43     58.04 o 
   1   3   8     3916.75     3849.98     43.48 o 
   2   3   8     7384.62     7333.19     75.43 o 
   3   3   8     5567.03     5489.79     60.38 o 
   4   3   8     4280.05     4390.17     63.37 o 
   5   3   8     2274.55     2295.29     40.79 o 
   6   3   8     3184.71     3367.50     64.10 o 
  -8   4   8     4310.06     4575.25    124.98 o 
  -7   4   8       66.17       71.60     11.06 o 
  -6   4   8      415.89      464.49     25.06 o 
  -5   4   8        2.63       12.42      2.99 o 
  -4   4   8     1268.46     1191.13     28.36 o 
  -3   4   8     2559.95     2548.19     49.70 o 
  -2   4   8     3895.89     3925.20     61.31 o 
  -1   4   8       33.62       45.97     12.89 o 
   0   4   8       57.89       72.62      6.81 o 
   1   4   8     1996.93     1971.93     29.15 o 
   2   4   8      421.75      434.19     12.04 o 
   3   4   8      514.05      539.37     12.85 o 
   4   4   8     1403.86     1406.12     25.33 o 
   5   4   8      364.98      398.44     17.15 o 
   6   4   8       18.43       23.32      6.23 o 
  -8   5   8      730.02      795.57     37.91 o 
  -7   5   8     2871.84     3139.30     92.78 o 
  -6   5   8     2329.82     2328.81     72.72 o 
  -5   5   8     4059.94     4209.33    113.30 o 
  -4   5   8      947.20      921.71     22.55 o 
  -3   5   8     5513.02     5298.10     92.43 o 
  -2   5   8     1476.80     1446.20     27.59 o 
  -1   5   8     2940.24     2919.72     61.72 o 
   0   5   8     2757.63     2840.53     34.41 o 
   1   5   8     1101.61     1152.66     20.68 o 
   2   5   8      460.46      473.38     12.72 o 
   3   5   8     1452.23     1430.51     25.65 o 
   4   5   8     1070.86     1119.30     20.90 o 
   5   5   8      179.86      179.61     11.76 o 
  -8   6   8     7346.43     7897.59    201.54 o 
  -7   6   8      177.12      185.18     17.47 o 
  -6   6   8     5987.89     6378.93    163.73 o 
  -5   6   8     4188.70     4216.02    115.10 o 
  -4   6   8     7243.82     7303.92    122.48 o 
  -3   6   8     2973.88     2950.77     56.87 o 
  -2   6   8    16518.46    16772.12    219.94 o 
  -1   6   8     2282.50     2256.16     35.90 o 
   0   6   8     2153.51     2192.71     28.78 o 
   1   6   8     6031.25     6034.11     70.45 o 
   2   6   8     6582.62     6704.65     78.27 o 
   3   6   8     4293.00     4361.46     56.79 o 
   4   6   8     3803.00     3929.20     60.73 o 
   5   6   8     1454.73     1551.75     32.29 o 
  -7   7   8     1071.49     1047.51     45.54 o 
  -6   7   8       19.63       19.79      7.57 o 
  -5   7   8      634.69      710.37     34.41 o 
  -4   7   8     1469.71     1436.05     52.06 o 
  -3   7   8     1477.27     1563.47     29.10 o 
  -2   7   8        1.91        7.61      2.90 o 
  -1   7   8     1686.85     1691.38     29.61 o 
   0   7   8        2.46       16.63      3.87 o 
   1   7   8      949.72      927.21     17.01 o 
   2   7   8     1196.99     1212.25     26.01 o 
   3   7   8     1529.53     1626.04     32.57 o 
   4   7   8      178.25      183.18     10.56 o 
   5   7   8       23.07       17.67      5.81 o 
  -7   8   8      168.70      198.56     19.22 o 
  -6   8   8     2782.52     2582.47     82.78 o 
  -5   8   8     1229.35     1199.04     48.50 o 
  -4   8   8     3440.21     3373.98     98.32 o 
  -3   8   8      511.69      515.53     19.78 o 
  -2   8   8     1212.61     1272.84     26.48 o 
  -1   8   8     1749.43     1770.04     31.06 o 
   0   8   8     3155.91     3128.77     42.74 o 
   1   8   8     3169.76     3195.48     44.09 o 
   2   8   8     1967.69     2036.47     44.64 o 
   3   8   8     2561.00     2709.29     46.33 o 
   4   8   8     1584.93     1687.74     38.94 o 
   5   8   8     1520.57     1580.17     39.40 o 
  -7   9   8     6620.34     6464.58    172.65 o 
  -6   9   8      809.39      777.73     39.09 o 
  -5   9   8     6902.91     6870.46    177.81 o 
  -4   9   8     2151.19     2060.17     69.75 o 
  -3   9   8     7393.57     7279.53    129.86 o 
  -2   9   8     1070.49     1028.73     30.56 o 
  -1   9   8     5055.68     5124.31     94.94 o 
   0   9   8     3260.18     3359.47     45.73 o 
   1   9   8     4548.12     4670.80     59.54 o 
   2   9   8     5454.35     5534.85     77.69 o 
   3   9   8     4522.71     4628.36     76.66 o 
   4   9   8     2325.27     2488.85     50.73 o 
  -6  10   8      171.97      153.73     17.47 o 
  -5  10   8       63.12       69.27     12.81 o 
  -4  10   8      192.63      200.33     18.64 o 
  -3  10   8      235.27      228.39     13.98 o 
  -2  10   8     1442.10     1374.87     53.51 o 
  -1  10   8      151.37      143.70      8.56 o 
   0  10   8      507.94      527.81     14.36 o 
   1  10   8      910.53      922.26     20.03 o 
   2  10   8      840.78      876.33     20.14 o 
   3  10   8      439.37      472.79     18.73 o 
   4  10   8      664.21      712.95     24.35 o 
  -6  11   8      743.34      677.76     37.91 o 
  -5  11   8     4027.91     3842.12    114.29 o 
  -4  11   8      524.60      492.59     30.31 o 
  -3  11   8     2671.04     2659.38     68.38 o 
  -2  11   8     1799.55     1715.20     44.07 o 
  -1  11   8     3524.08     3544.14     62.61 o 
   0  11   8     1814.22     1878.46     35.62 o 
   1  11   8     3237.36     3332.44     51.77 o 
   2  11   8      988.86      992.57     23.86 o 
   3  11   8      296.33      296.69     15.00 o 
  -5  12   8     1652.43     1628.23     63.75 o 
  -4  12   8     7744.77     7835.83    291.89 o 
  -3  12   8     3329.08     3301.29    108.45 o 
  -2  12   8     4856.35     4985.12    162.47 o 
  -1  12   8     1789.23     1815.17     57.53 o 
   0  12   8     3625.62     3684.54    130.71 o 
   1  12   8     2767.90     2804.57     49.85 o 
   2  12   8     2531.88     2582.62     50.67 o 
   3  12   8     2263.13     2402.02     43.13 o 
  -4  13   8      533.16      586.42     34.21 o 
  -3  13   8     1496.44     1546.47     78.58 o 
  -2  13   8       32.62       33.37      7.73 o 
  -1  13   8      152.09      165.32      8.91 o 
   0  13   8       53.07       61.46      6.20 o 
   1  13   8       37.81       40.20      5.91 o 
   2  13   8      377.18      381.12     14.61 o 
  -3  14   8      891.72      938.07     68.03 o 
  -2  14   8     1496.75     1575.95     63.23 o 
  -1  14   8     2674.90     2654.37     49.02 o 
   0  14   8     2236.90     2319.83     50.93 o 
  -8   1   9     5967.24     6403.00    161.66 o 
  -7   1   9      491.86      522.90     17.67 o 
  -6   1   9     4286.79     4214.09    131.57 o 
  -5   1   9     2946.97     2838.24     57.89 o 
  -4   1   9    12014.86    11361.40    299.94 o 
  -3   1   9     1791.37     1683.51     37.21 o 
  -2   1   9     2783.96     2665.54     53.62 o 
  -1   1   9     3176.53     3091.11     61.37 o 
   0   1   9     4429.19     4380.65     69.80 o 
   1   1   9     8176.59     7980.72     80.96 o 
   2   1   9     5406.31     5330.64     57.90 o 
   3   1   9     2459.61     2502.37     33.41 o 
   4   1   9      214.71      226.31      8.83 o 
   5   1   9     4238.46     4473.72     67.55 o 
  -8   2   9     1037.20     1058.37     43.20 o 
  -7   2   9     2435.59     2486.67     75.05 o 
  -6   2   9     2467.90     2407.42     67.17 o 
  -5   2   9     8811.11     8469.69    331.22 o 
  -4   2   9     1557.43     1454.89     40.96 o 
  -3   2   9     3988.50     3711.94     68.91 o 
  -2   2   9     3579.70     3312.78     63.90 o 
  -1   2   9     2486.52     2360.85     76.34 o 
   0   2   9     5601.03     5390.83     83.35 o 
   1   2   9     6746.76     6616.06     75.13 o 
   2   2   9      879.17      912.44     18.33 o 
   3   2   9     1811.62     1841.04     27.30 o 
   4   2   9     2594.06     2721.53     37.02 o 
   5   2   9      666.13      681.25     17.84 o 
  -7   3   9      126.83      129.25     14.56 o 
  -6   3   9      375.63      379.92     23.31 o 
  -5   3   9      140.94      149.31     13.97 o 
  -4   3   9        5.00       17.15      5.53 o 
  -3   3   9      336.06      306.65     16.32 o 
  -2   3   9      505.27      415.14     27.69 o 
  -1   3   9       43.66       49.31      6.29 o 
   0   3   9        1.90       12.49      3.18 o 
   1   3   9       19.72       23.86      3.52 o 
   2   3   9       79.25       84.30      5.87 o 
   3   3   9      913.22      927.02     19.75 o 
   4   3   9       48.32       55.57      5.41 o 
   5   3   9       73.49       93.75      8.51 o 
  -7   4   9     4562.23     4747.78    129.21 o 
  -6   4   9     2895.31     2852.56     85.16 o 
  -5   4   9     6171.35     5848.71    364.84 o 
  -4   4   9     1440.77     1345.68     54.98 o 
  -3   4   9     5519.77     5345.89    228.35 o 
  -2   4   9     3179.63     3000.85     59.30 o 
  -1   4   9     2941.36     2850.85     71.15 o 
   0   4   9     4821.55     4831.85     66.42 o 
   1   4   9     3825.03     3853.44     61.95 o 
   2   4   9     1931.82     1952.33     30.68 o 
   3   4   9     2186.00     2191.72     34.48 o 
   4   4   9     3768.11     3837.53     53.05 o 
   5   4   9     1229.95     1248.31     32.79 o 
  -7   5   9      491.79      501.26     29.73 o 
  -6   5   9     2384.93     2351.18     75.64 o 
  -5   5   9     3976.83     3957.78    110.23 o 
  -4   5   9     6218.43     5995.94    146.13 o 
  -3   5   9      178.16      208.23     30.28 o 
  -2   5   9     3152.55     3004.72     59.87 o 
  -1   5   9     3398.78     3399.19     49.86 o 
   0   5   9     1912.27     1951.79     33.64 o 
   1   5   9     5127.39     5184.37     80.87 o 
   2   5   9     4479.53     4589.12     57.91 o 
   3   5   9      858.80      868.19     19.54 o 
   4   5   9      317.90      346.09     12.62 o 
  -7   6   9      368.91      368.22     26.22 o 
  -6   6   9       53.97       67.52     12.22 o 
  -5   6   9       95.87      126.91     15.14 o 
  -4   6   9       10.39       23.10      8.15 o 
  -3   6   9       94.87      108.30      8.08 o 
  -2   6   9      139.36      148.73      9.78 o 
  -1   6   9      269.12      285.92     10.61 o 
   0   6   9        1.57       11.96      3.41 o 
   1   6   9      121.21      130.34      7.19 o 
   2   6   9      150.69      159.35      8.00 o 
   3   6   9       21.62       41.37     10.68 o 
   4   6   9      126.57      151.90     12.34 o 
  -7   7   9      679.39      659.55     36.74 o 
  -6   7   9     4453.63     4429.79    125.64 o 
  -5   7   9     3904.69     4143.91    117.24 o 
  -4   7   9     6901.96     7085.94    182.04 o 
  -3   7   9     2869.91     2851.46     57.30 o 
  -2   7   9     6268.40     6273.83    111.79 o 
  -1   7   9     3331.61     3251.91     49.31 o 
   0   7   9     3008.20     3165.97     49.02 o 
   1   7   9     3819.30     3783.00     49.91 o 
   2   7   9     3798.16     3939.06     52.68 o 
   3   7   9     3948.29     4025.55     68.77 o 
   4   7   9     1579.15     1641.29     38.68 o 
  -6   8   9     1369.96     1304.35     53.76 o 
  -5   8   9     5932.43     5874.54    157.04 o 
  -4   8   9     1313.78     1273.46     52.01 o 
  -3   8   9     4506.60     4569.26     84.87 o 
  -2   8   9     1110.97     1070.43     40.00 o 
  -1   8   9     1366.12     1355.69     27.17 o 
   0   8   9     3073.91     3174.70     49.66 o 
   1   8   9     3630.89     3682.16     55.92 o 
   2   8   9     1921.46     1982.35     37.10 o 
   3   8   9      970.44     1028.29     28.52 o 
  -6   9   9      764.53      764.72     40.25 o 
  -5   9   9      194.26      170.62     18.63 o 
  -4   9   9      360.44      322.79     24.47 o 
  -3   9   9     1845.85     1795.43     65.57 o 
  -2   9   9      123.05      143.97     11.51 o 
  -1   9   9       24.29       34.60      7.48 o 
   0   9   9      461.17      464.74     18.14 o 
   1   9   9       94.86      103.85      8.08 o 
   2   9   9        4.79       14.71      4.24 o 
   3   9   9     1003.70     1075.58     30.35 o 
  -5  10   9     6001.72     5717.84    157.56 o 
  -4  10   9     1745.53     1623.04     63.19 o 
  -3  10   9     3894.68     3720.14    111.91 o 
  -2  10   9     2991.05     3013.20     66.45 o 
  -1  10   9     3751.89     3616.00     76.61 o 
   0  10   9     3571.28     3499.52     75.93 o 
   1  10   9     3785.48     3794.00     71.89 o 
   2  10   9     3959.36     4124.15     61.36 o 
  -4  11   9     3274.24     3375.57    106.37 o 
  -3  11   9      497.94      450.56     30.31 o 
  -2  11   9     1758.80     1645.76     44.66 o 
  -1  11   9     1321.07     1286.73     38.40 o 
   0  11   9     1673.46     1683.67     46.32 o 
   1  11   9     1902.48     1861.47     34.89 o 
   2  11   9     1511.82     1569.48     32.04 o 
  -3  12   9       50.03       73.92     14.55 o 
  -2  12   9     1043.42     1040.15     35.90 o 
  -1  12   9     1239.76     1166.71     36.76 o 
   0  12   9       83.44       96.37     11.31 o 
   1  12   9      165.09      169.79      9.94 o 
  -7   0  10     3333.03     3244.67     89.92 o 
  -6   0  10     7366.99     6878.54    167.78 o 
  -5   0  10     4328.59     3967.17    104.41 o 
  -4   0  10     7020.11     6337.06    155.93 o 
  -3   0  10     3764.99     3380.96     92.51 o 
  -2   0  10     2652.86     2457.23     73.39 o 
  -1   0  10     7171.23     6650.06    167.43 o 
   0   0  10     5425.47     5355.72    141.58 o 
   1   0  10     3223.82     3250.82     97.62 o 
   2   0  10     2118.27     2078.12     73.24 o 
   3   0  10     5118.89     5088.85    145.40 o 
   4   0  10      686.69      714.97     41.41 o 
  -7   1  10     1359.08     1393.61     50.25 o 
  -6   1  10     1099.88     1057.95     27.81 o 
  -5   1  10     2449.39     2252.40     46.96 o 
  -4   1  10      154.29      135.13      9.06 o 
  -3   1  10     1181.33     1074.99     31.55 o 
  -2   1  10     1479.99     1388.70     41.23 o 
  -1   1  10     2172.65     2058.80     51.29 o 
   0   1  10      607.38      631.12     20.65 o 
   1   1  10      585.42      606.52     23.29 o 
   2   1  10      338.66      345.01     21.85 o 
   3   1  10      156.08      154.24     10.98 o 
   4   1  10     1033.83     1078.32     40.01 o 
  -7   2  10      451.79      498.27     27.97 o 
  -6   2  10     2109.11     2030.02     99.28 o 
  -5   2  10      746.15      693.30     28.58 o 
  -4   2  10     1492.65     1385.82     33.13 o 
  -3   2  10     1647.89     1489.24     54.71 o 
  -2   2  10      682.36      636.45     21.17 o 
  -1   2  10     1995.13     1903.25     59.17 o 
   0   2  10      801.14      768.19     21.38 o 
   1   2  10     1459.99     1433.50     26.60 o 
   2   2  10      477.40      501.02     16.63 o 
   3   2  10     1761.53     1809.90     33.22 o 
   4   2  10      310.29      309.74     16.24 o 
  -6   3  10     2092.09     2076.80     67.94 o 
  -5   3  10     6301.43     5963.85    351.87 o 
  -4   3  10      607.11      590.25     19.32 o 
  -3   3  10     2265.68     2049.46     44.81 o 
  -2   3  10     6762.17     6253.22    208.21 o 
  -1   3  10     7025.90     6731.69    120.10 o 
   0   3  10     4631.61     4456.60     73.27 o 
   1   3  10     2424.49     2370.12     38.15 o 
   2   3  10     3192.82     3197.09     48.45 o 
   3   3  10     1035.92     1025.53     21.59 o 
  -6   4  10     1348.15     1339.92     52.01 o 
  -5   4  10      339.10      367.04     24.47 o 
  -4   4  10      420.13      410.53     15.54 o 
  -3   4  10       44.63       73.35      9.02 o 
  -2   4  10       62.31       65.10      7.37 o 
  -1   4  10     1861.36     1817.40     45.67 o 
   0   4  10     1661.94     1652.62     35.61 o 
   1   4  10      664.54      636.80     16.86 o 
   2   4  10      460.16      457.15     13.28 o 
   3   4  10     1206.66     1245.86     24.54 o 
  -6   5  10      835.36      798.73     38.51 o 
  -5   5  10      939.94      907.03     41.44 o 
  -4   5  10     1109.24     1060.25     28.06 o 
  -3   5  10     1230.01     1214.47     31.42 o 
  -2   5  10     1397.58     1322.51     34.43 o 
  -1   5  10     3751.07     3675.52     73.73 o 
   0   5  10     1477.03     1488.05     33.76 o 
   1   5  10     1143.01     1138.44     21.86 o 
   2   5  10     1036.50     1052.36     21.52 o 
   3   5  10      249.84      277.85     12.12 o 
  -6   6  10     6522.13     6547.24    172.59 o 
  -5   6  10     2780.39     2777.17     88.03 o 
  -4   6  10     4589.41     4547.85    126.90 o 
  -3   6  10     3380.67     3256.02     65.39 o 
  -2   6  10     4754.04     4631.86    126.72 o 
  -1   6  10     3959.19     3932.00     88.40 o 
   0   6  10     5640.26     5597.40     89.91 o 
   1   6  10     2180.52     2194.79     34.01 o 
   2   6  10      993.29     1020.01     21.47 o 
   3   6  10     3718.58     3885.00     69.34 o 
  -5   7  10     1865.63     1837.66     67.30 o 
  -4   7  10       91.49      101.30     15.14 o 
  -3   7  10      295.25      297.03     14.10 o 
  -2   7  10     2113.58     2007.90     46.79 o 
  -1   7  10      817.18      803.96     33.26 o 
   0   7  10       46.10       55.42      6.24 o 
   1   7  10      208.77      224.61      9.39 o 
   2   7  10       66.07       76.63      7.18 o 
  -5   8  10      738.29      762.32     40.25 o 
  -4   8  10     1824.96     1808.83     67.30 o 
  -3   8  10     2144.31     2145.13     61.80 o 
  -2   8  10     2102.54     2058.37     48.03 o 
  -1   8  10     1181.96     1129.35     43.81 o 
   0   8  10      341.29      328.35     14.39 o 
   1   8  10     2821.95     2862.68     52.99 o 
   2   8  10      696.87      696.78     22.46 o 
  -4   9  10     1927.02     1831.45     69.07 o 
  -3   9  10     1600.77     1715.78     65.50 o 
  -2   9  10     6538.31     6318.20    170.91 o 
  -1   9  10     3440.26     3486.46    108.20 o 
   0   9  10     3163.21     3209.05     72.49 o 
   1   9  10     2398.37     2347.73     49.39 o 
  -3  10  10       87.35      114.68     16.88 o 
  -2  10  10       74.21       70.44     13.97 o 
  -1  10  10      380.40      399.77     20.60 o 
   0  10  10     1531.06     1539.36     44.85 o 
  -5   1  11     2724.55     2449.62     51.59 o 
  -4   1  11     3164.57     2850.13     58.32 o 
  -3   1  11     5169.43     4637.72     86.91 o 
  -2   1  11     3468.84     3178.75     65.07 o 
  -1   1  11     1903.60     1793.53     44.09 o 
   0   1  11      541.54      560.35     22.26 o 
   1   1  11     2082.12     2070.22     51.76 o 
   2   1  11     1661.17     1614.94     49.13 o 
  -5   2  11      755.60      705.49     37.33 o 
  -4   2  11     3021.63     2744.75     56.63 o 
  -3   2  11     4337.73     3937.62     95.24 o 
  -2   2  11     2988.58     2788.13     59.16 o 
  -1   2  11     3083.77     2899.69     62.44 o 
   0   2  11     1517.06     1404.68     38.84 o 
   1   2  11      224.36      251.34     15.65 o 
   2   2  11     6570.03     6638.20    127.30 o 
  -5   3  11       22.87       28.68      5.30 o 
  -4   3  11       81.72       80.19      7.96 o 
  -3   3  11        3.88       15.89     14.84 o 
  -2   3  11      170.07      150.95     15.43 o 
  -1   3  11       67.10       69.71      8.61 o 
   0   3  11        3.66       28.16     23.86 o 
   1   3  11       54.19       65.27      9.25 o 
   2   3  11       13.68       36.81     13.68 o 
  -5   4  11     3132.78     2907.32     89.86 o 
  -4   4  11     3975.82     3691.04     72.02 o 
  -3   4  11     2456.34     2268.38     50.57 o 
  -2   4  11     3569.27     3378.83     69.29 o 
  -1   4  11     4458.80     4297.45    155.43 o 
   0   4  11     3129.71     3162.17     68.64 o 
   1   4  11     1037.71     1005.10     33.18 o 
  -4   5  11     2088.49     1913.15     67.93 o 
  -3   5  11     4088.94     3741.82     74.25 o 
  -2   5  11     3098.14     3053.67     80.77 o 
  -1   5  11     1053.88     1018.38     31.30 o 
   0   5  11     1140.38     1094.75     28.78 o 
   1   5  11     2706.85     2692.97     63.14 o 
  -4   6  11       55.32       50.64     11.64 o 
  -3   6  11        2.16       27.41     14.84 o 
  -2   6  11      167.43      172.54     12.02 o 
  -1   6  11      111.37      123.79     14.85 o 
   0   6  11      371.10      370.32     18.66 o 
  -3   7  11     3162.47     3154.39     65.82 o 
  -2   7  11     2085.58     2091.40     49.77 o 
  -1   7  11     2488.95     2444.83     56.99 o 
   0   7  11     1258.05     1231.37     50.24 o 
                                                 
